# Supplementary material for: Expression Profile of microRNAs during Development of the Hypopharyngeal Gland in Honey Bee, Apis mellifera
Source: Int J Mol Sci. 2022 Oct 26;23(21):12970. doi: 10.3390/ijms232112970 (PMC9658247; doi:10.3390/ijms232112970)
Supplement: Supplementary file 1 [file ijms-23-12970-s001.zip]

Archive with 9 entries (9 files):
- Figure S1-Length distribution of reads in the nine samples.png
- Table S1-Person correlations of the nine samples.pdf
- Table S2-The list of the 216 miRNAs.xlsx
- Table S3-DEmiRNAs in NEW vs. nurse, nurse vs. forager, and NEW vs. forager.xlsx
- Table S4-Target genes of DEmiRNAs in NEW vs. nurse, nurse vs. forager, and NEW vs. forager.xlsx
- Table S5-GO enrichment analysis of DEmiRNA target genes.xlsx
- Table S6-KEGG enrichment analysis of DEmiRNA target genes.xlsx
- Table S7-Primers for stem-loop RT-PCR and RT-qPCR.pdf
- Table S8-3íSUTR fragments used in the dual-luciferase-reporter assay.pdf
