# Supplementary material for: Expression Profile of microRNAs during Development of the Hypopharyngeal Gland in Honey Bee, Apis mellifera
Source: Int J Mol Sci. 2022 Oct 26;23(21):12970. doi: 10.3390/ijms232112970 (PMC9658247; doi:10.3390/ijms232112970)
Supplement: Supplementary file 1 [file ijms-23-12970-s001.zip › Table S2-The list of the 216 miRNAs.xlsx]

## Sheet: Sheet1
Table S2. The list of the 216 miRNAs.
miRNA	NEW1_FPKM	NEW2_FPKM	NEW3_FPKM	Nurse1_FPKM	Nurse2_FPKM	Nurse3_FPKM	Forager1_FPKM	Forager2_FPKM	Forager3_FPKM	Family	Chromosome	start	end
ame-bantam-3p	54033.7	44013.2	54779.8	72681.2	66908.2	73300.4	84095.8	70256.9	74172.9	bantam	NC_037651.1	10404334	10404420
ame-miR-10-5p	4131.8	3918.99	2572.38	7578.86	7311.35	6805.01	11121.9	10926.6	11206.8	mir-10	NC_037653.1	4243330	4243429
ame-miR-124-3p	2.87663	3.1874	3.35508	6.52001	4.0391	8.42205	3.31255	13.1745	9.51458	mir-124	NC_037648.1	12147764	12147840
ame-miR-133-3p	18.2187	18.0619	11.9824	1.304	3.46208	3.36882	4.96883	12.3511	29.903	mir-133	NC_037653.1	5513967	5514055
ame-miR-137-3p	27.8074	19.7315	14.8582	16.952	16.7334	18.5285	21.5316	18.1149	16.3107	mir-137	NC_037651.1	5815644	5815743
ame-miR-1-3p	390.263	679.827	314.419	92.5841	193.3	160.019	150.721	323.598	1406.8	mir-1	NC_037653.1	5313865	5313947
ame-miR-190-5p	1631.05	1246.58	1910.48	950.617	336.399	897.79	1033.52	1010.32	2124.47	mir-190	NC_037650.1	10414392	10414491
ame-miR-210-3p	10.5476	50.9984	10.0652	6.52001	9.23223	26.9505	62.9385	47.7574	50.2914	mir-210	NC_037639.1	14416134	14416218
ame-miR-263a-5p	11991.7	14742.2	13299.5	1731.71	1504.28	1515.97	811.575	1083.6	1163.5	mir-263	NC_037647.1	6351251	6351341
ame-miR-263b-5p	1343.39	1141.09	909.705	4228.88	4430.89	5346.31	5392.84	6569.94	3801.75	mir-263	NC_037641.1	7000817	7000907
ame-miR-275-3p	17029.6	15395.2	21968.6	12192.4	10766.5	14369.7	11415.1	12378.2	14993.6	mir-275	NC_037641.1	11143118	11143217
ame-miR-277-3p	1273.39	1368.46	1281.64	734.153	601.826	752.931	700.605	752.591	1591.65	mir-277	NC_037642.1	7059402	7059485
ame-miR-278-3p	2745.26	2065.28	3511.33	5351.62	5873.43	5694.99	9246.99	8072.65	7913.41	mir-278	NC_037645.1	12508871	12508962
ame-miR-2796-3p	141.914	966.694	441.911	63.8961	23.0806	35.3726	82.8138	70.8127	63.8836	mir-2796	NC_037641.1	9019741	9019868
ame-miR-279a-3p	3914.13	3869.51	7564.74	1856.9	1939.92	1798.95	1962.69	3609.8	5892.24	mir-279	NC_037642.1	11449951	11450050
ame-miR-279d-3p	4362.89	4151.06	13177.3	4343.63	3849.26	3129.63	4344.41	5534.92	5716.9	mir-279	NC_037646.1	7516135	7516216
ame-miR-282-5p	7.67101	12.446	15.8168	1.304	8.0782	6.73764	21.5316	11.5277	9.51458	mir-282	NC_037651.1	8255134	8255225
ame-miR-29b-3p	292.457	440.772	468.752	511.169	527.968	360.464	727.105	1185.7	1563.11	mir-29	NC_037645.1	7204475	7204574
ame-miR-2b-5p	0.958877	4.24987	10.0652	15.648	6.92417	3.36882	9.93766	4.11702	10.8738	mir-2	NC_037638.1	139122	139199
ame-miR-3049-3p	7.67101	4.85699	6.23086	1.304	4.0391	3.36882	6.62511	8.23404	2.71845		NC_037644.1	3413464	3413583
ame-miR-3049-5p	13.4243	41.8916	63.7464	20.864	18.4645	25.2661	19.8753	13.1745	25.8253		NC_037644.1	3413464	3413583
ame-miR-305-5p	35547.5	23977.5	20685.5	21682.9	20819.8	28650.1	23088.5	11751.6	13342.2	mir-305	NC_037641.1	11143351	11143440
ame-miR-306-5p	27593.6	20456	21411.1	37257.9	37049.5	43878.9	32496.1	27324.7	26416.6	mir-306	NC_037652.1	7426701	7426827
ame-miR-315-5p	614.64	869.098	710.317	266.016	103.863	192.023	66.2511	44.4638	76.1166	mir-315	NC_037639.1	10406537	10406618
ame-miR-316-5p	2.87663	6.98193	4.79297	2.608	3.46208	0	0	4.94042	9.51458	mir-316	NC_037647.1	3098803	3098891
ame-miR-317-3p	4500.01	3790.88	4996.67	32532.2	44743.4	29522.6	54788	64041.9	23915.6	mir-317	NC_037642.1	7037216	7037305
ame-miR-33-5p	1.91775	2.58028	1.91719	1.304	1.15403	5.05323	3.31255	3.29362	8.15535	mir-33	NC_037638.1	25060236	25060335
ame-miR-34-5p	1783.51	1186.62	1649.74	8292.15	9775.2	8110.43	13680.8	11028.7	6541.95	mir-34	NC_037642.1	7064058	7064157
ame-miR-3478-3p	0	2.27672	4.79297	0	2.30806	0	0	1.64681	2.71845	mir-3478	NC_037652.1	1859783	1859860
ame-miR-3720-5p	474.644	254.385	636.506	1032.77	515.851	737.771	700.605	811.053	1534.57		NC_037640.1	8618183	8618322
ame-miR-3726-5p	0	0	0	0	0	1.68441	9.93766	2.47021	0		NC_037641.1	10646833	10646961
ame-miR-3727-3p	5.75326	3.79453	3.83437	2.608	0.577014	0	0	0	0	mir-147	NC_037641.1	12894313	12894378
ame-miR-3730-5p	0	0	0.958593	0	0.577014	0	0	1.64681	1.35923		NC_037642.1	7059990	7060083
ame-miR-3743-3p	0.958877	2.27672	0.479297	0	0	0	0	0	0		NC_037645.1	4702639	4702720
ame-miR-3747a-5p	0.958877	6.67837	3.83437	1.304	1.73104	3.36882	1.65628	2.47021	10.8738	mir-3747	NC_037645.1	12267476	12267542
ame-miR-3747b-5p	0.958877	0.455343	0.958593	2.608	0	1.68441	4.96883	0.823404	8.15535	mir-3747	NC_037645.1	12268086	12268186
ame-miR-3770-5p	0	0.758905	0.479297	18.256	13.2713	30.3194	57.9697	32.9362	33.9806	mir-7371	NC_037638.1	11759935	11760027
ame-miR-3785-3p	1914.88	2415.44	2000.1	631.137	488.154	437.946	508.477	657.076	638.836		NC_037647.1	8678788	8678913
ame-miR-3793-5p	6.71214	1.66959	2.39648	2.608	6.34715	5.05323	11.5939	9.88085	12.233		NC_037647.1	1220185	1220265
ame-miR-6000b-3p	2.87663	5.00878	6.71015	3.91201	2.30806	0	6.62511	8.23404	8.15535		NC_037648.1	13615783	13615863
ame-miR-6006-5p	0	0	0	0	0	0	0	0	1.35923		NC_037646.1	1463358	1463445
ame-miR-6038-5p	28.7663	19.1244	32.1129	6.52001	0.577014	11.7909	4.96883	9.88085	8.15535		NC_037639.1	14410137	14410211
ame-miR-6039-5p	0.958877	0.607124	0	3.91201	1.15403	1.68441	0	5.76383	8.15535		NC_037638.1	14119636	14119723
ame-miR-6042-3p	0.958877	0.910686	3.35508	0	2.30806	0	0	0	6.79613		NC_037640.1	11881243	11881321
ame-miR-6043-3p	17.2598	18.0619	28.7578	7.82401	6.92417	13.4753	3.31255	9.05744	19.0292		NC_037640.1	4702175	4702248
ame-miR-6044-5p	91.0933	34.7579	52.2433	82.1521	87.1291	84.2205	115.939	82.3404	65.2428		NC_037642.1	6898759	6898836
ame-miR-6045-5p	0.958877	2.4285	3.35508	2.608	0	0	0	0	2.71845		NC_037639.1	6042045	6042122
ame-miR-6046-3p	0.958877	0.151781	0	0	1.15403	0	0	1.64681	0		NC_037647.1	8718790	8718871
ame-miR-6047b-3p	0	2.4285	1.43789	0	0	0	3.31255	1.64681	1.35923	mir-1388	NC_037640.1	301753	301825
ame-miR-6048-3p	0	0.151781	0	0	0	0	0	0	0		NC_037645.1	1869896	1869990
ame-miR-6050-5p	0.958877	0.151781	0.958593	0	0.577014	0	0	0	0		NC_037640.1	6558532	6558628
ame-miR-6051-3p	13.4243	14.8745	18.6926	3.91201	1.15403	3.36882	0	0.823404	0		NC_037646.1	3421818	3421893
ame-miR-6053-5p	9.58877	8.34796	12.941	6.52001	8.0782	6.73764	8.28138	13.1745	1.35923		NC_037638.1	24550263	24550350
ame-miR-6059-3p	0	0.455343	0.479297	0	1.73104	1.68441	0	0	2.71845		NC_037640.1	1466377	1466442
ame-miR-6060-5p	0	0.910686	0.958593	0	0	0	0	0	0		NC_037639.1	14063559	14063629
ame-miR-6061-3p	0	0.758905	2.39648	2.608	0	0	0	0.823404	2.71845		NC_037644.1	5177544	5177622
ame-miR-6062-3p	0.958877	1.36603	2.87578	0	0	0	0	0	0		NC_037640.1	9115038	9115117
ame-miR-6064-5p	0	0.455343	0.479297	0	0	0	0	0	1.35923		NC_037642.1	9136835	9136919
ame-miR-6065-3p	2.87663	2.88384	1.91719	0	3.46208	0	3.31255	2.47021	0		NC_037638.1	9301872	9301947
ame-miR-7-5p	38506.6	33668.2	32844.8	19312.3	8041.27	16549.3	13246.9	9878.38	17727	mir-7	NC_037646.1	8761586	8761672
ame-miR-79-3p	1106.54	734.469	3063.66	3214.36	4531.29	2922.45	5213.96	3455.83	1149.9	mir-9	NC_037652.1	7426925	7427024
ame-miR-927a-5p	871.619	590.277	437.118	575.065	523.352	528.904	667.479	512.157	506.991	mir-927	NC_037645.1	8501712	8501811
ame-miR-927b-5p	20.1364	56.159	33.0715	41.7281	4.61611	32.0038	34.7818	44.4638	27.1845	mir-927	NC_037652.1	2980084	2980199
ame-miR-92a-3p	1.91775	3.33918	3.35508	0	2.88507	0	0	1.64681	1.35923	mir-25	NC_037652.1	7596003	7596102
ame-miR-92b-3p	24.9308	30.3562	30.1957	5.21601	2.30806	6.73764	6.62511	2.47021	6.79613	mir-25	NC_037646.1	8671929	8672022
ame-miR-92c-3p	12.4654	9.41043	14.8582	1.304	1.73104	0	16.5628	4.11702	10.8738	mir-25	NC_037652.1	7596195	7596276
ame-miR-92c-5p	0	0.151781	0	0	0	0	0	0	0	mir-25	NC_037652.1	7596195	7596276
ame-miR-965-3p	101.641	86.2116	84.3562	176.04	203.686	160.019	347.818	119.394	115.534	mir-965	NC_037649.1	8670265	8670351
ame-miR-965-5p	5.75326	3.33918	4.79297	0	1.73104	8.42205	9.93766	0.823404	0	mir-965	NC_037649.1	8670265	8670351
ame-miR-981-3p	1.91775	27.9277	20.1305	19.56	2.30806	10.1065	3.31255	8.23404	0	mir-981	NC_037639.1	11209287	11209380
ame-miR-9864-5p	13.4243	13.5085	13.8996	9.12801	13.2713	1.68441	0	0	1.35923		NC_037639.1	6044313	6044403
ame-miR-9868-3p	0	0.758905	0	3.91201	0	0	0	0	4.07768		NC_037640.1	6836772	6836857
ame-miR-9870-5p	1.91775	1.82137	2.87578	2.608	0.577014	0	0	4.11702	0		NC_037644.1	2699135	2699211
ame-miR-9871-3p	0	0.303562	0.479297	0	0.577014	0	0	0	0		NC_037638.1	25056231	25056308
ame-miR-9872-5p	0	0.455343	0	0	0	0	0	0	0		NC_037653.1	750953	751047
ame-miR-9875-3p	0	0	0.479297	0	0	0	0	0	0		NC_037640.1	5954606	5954686
ame-miR-9880-3p	0	1.21425	0.479297	0	0	0	0	0	0		NC_037638.1	19938363	19938456
ame-miR-9886-3p	0	1.06247	0	0	0	0	0	0	0		NC_037640.1	7134690	7134770
ame-miR-9893-5p	15.342	23.9814	34.0301	1.304	8.65521	16.8441	4.96883	3.29362	19.0292		NC_037649.1	9650824	9650908
ame-miR-9895-3p	0	1.97315	0.479297	0	0	0	0	1.64681	0		NC_037648.1	15979749	15979818
ame-miR-996-3p	1097.91	1112.86	1570.18	843.689	836.67	848.942	932.484	947.738	1228.74	mir-279	NC_037642.1	11450180	11450270
novel_miR_1	993.396	870.161	783.171	771.969	772.045	1083.08	801.638	329.362	470.292	mir-2	NC_037638.1	139655	139766
novel_miR_10	0	0.303562	0	0	2.30806	0	0	0	0		NC_037650.1	4085681	4085792
novel_miR_100	0.958877	3.1874	2.87578	0	2.88507	1.68441	0	0	0		NC_037640.1	7173419	7173528
novel_miR_101	0	2.12493	9.58593	1.304	12.1173	18.5285	14.9065	20.5851	16.3107		NC_037639.1	9763527	9763634
novel_miR_102	324.1	258.18	266.01	518.993	539.508	643.444	702.261	995.495	999.031	mir-3718	NC_037640.1	7762991	7763102
novel_miR_103	41.2317	39.7666	70.4566	2.608	2.30806	8.42205	4.96883	1.64681	5.4369		NC_037638.1	1346127	1346237
novel_miR_104	29.7252	12.9014	14.3789	147.352	208.879	181.916	538.29	658.723	424.078		NC_037648.1	13616360	13616469
novel_miR_105	14.3831	8.8033	11.5031	0	9.80924	1.68441	1.65628	8.23404	5.4369		NC_037647.1	12012958	12013067
novel_miR_106	0	0.607124	0.958593	1.304	0	0	0	1.64681	0	mir-310	NC_037648.1	2450457	2450569
novel_miR_107	18.2187	67.239	125.576	7.82401	0	0	0	0	0		NC_037650.1	4314716	4314826
novel_miR_108	3.83551	1.51781	0.958593	0	0	0	3.31255	0.823404	0		NC_037638.1	12400557	12400671
novel_miR_109	8524.41	8130.91	8043.08	5364.66	7163.63	6257.58	8624.23	11037.7	18017.9	mir-10	NC_037645.1	7661054	7661165
novel_miR_11	128147	92139	103978	257870	283310	261742	249682	245371	176474	mir-375	NC_037640.1	6120158	6120269
novel_miR_110	3.83551	2.12493	2.39648	3.91201	0.577014	0	1.65628	4.11702	0	mir-2944	NC_037652.1	1859288	1859395
novel_miR_111	0	1.06247	0.479297	0	0.577014	0	1.65628	2.47021	0	mir-506	NC_037638.1	10472605	10472717
novel_miR_112	0	0.151781	0	1.304	0.577014	0	0	3.29362	2.71845		NC_037641.1	11266278	11266389
novel_miR_113	1.91775	1.97315	2.87578	0	4.0391	3.36882	0	0	0	mir-2284	NC_037648.1	10534698	10534809
novel_miR_114	46.985	54.4894	76.2082	23.472	32.3128	21.8973	13.2502	24.7021	19.0292		NC_037639.1	14465929	14466039
novel_miR_115	1.91775	2.73206	1.43789	0	0.577014	0	1.65628	2.47021	0	mir-2788	NC_037638.1	1173486	1173597
novel_miR_116	2.87663	7.89262	4.79297	7.82401	0	6.73764	6.62511	12.3511	1.35923	mir-929	NC_037652.1	6614154	6614264
novel_miR_117	4784.79	5760.55	7304.48	4215.84	4905.77	4571.49	4071.13	4905.02	7482.54	let-7	NC_037645.1	7660421	7660531
novel_miR_118	95.8877	126.13	128.451	53.4641	54.8163	40.4258	82.8138	107.866	138.641		NC_037640.1	301724	301835
novel_miR_119	1.91775	1.97315	3.35508	2.608	0	0	0	0	0	mir-iab-4	NC_037653.1	3476131	3476242
novel_miR_12	2.87663	1.21425	0.479297	9.12801	5.77014	8.42205	16.5628	10.7042	4.07768		NC_037648.1	13615759	13615871
novel_miR_120	6287.35	3103.62	3576.99	8545.12	3236.47	5091.97	3161.83	2255.3	2904.67	mir-2	NC_037638.1	139324	139436
novel_miR_121	0	1.82137	0.958593	0	0.577014	0	1.65628	0.823404	0		NC_037646.1	2284571	2284680
novel_miR_122	10.5476	2.4285	8.62734	2.608	1.73104	5.05323	0	1.64681	5.4369		NC_037638.1	201864	201975
novel_miR_123	17.2598	3.03562	13.4203	18.256	137.906	139.806	106.002	68.3425	46.2137		NC_037643.1	13819559	13819669
novel_miR_124	654.913	1121.97	1042.47	45.6401	71.5497	48.8479	6.62511	29.6425	62.5244	mir-10	NC_037653.1	4312505	4312617
novel_miR_125	0.958877	0.607124	4.31367	0	0	0	1.65628	0	0	mir-9	NC_037652.1	7426917	7427028
novel_miR_126	0	0.758905	1.43789	0	0	0	3.31255	0	2.71845		NC_037641.1	12233003	12233114
novel_miR_127	2917.86	2657.99	3262.57	2624.96	2764.47	2445.76	3436.77	3248.33	2770.1	mir-2	NC_037638.1	138165	138275
novel_miR_128	161.091	134.023	104.487	84.7601	80.782	139.806	82.8138	139.155	163.107	mir-750	NW_020555859.1	229046	229156
novel_miR_129	76442.6	77196.3	81345.3	69571.1	67402.7	85406.3	61154.7	83929.5	100682	mir-3477	NC_037639.1	4841397	4841507
novel_miR_13	0	1.51781	0.958593	0	0	0	0	0	0		NC_037641.1	13345903	13346014
novel_miR_130	0	2.4285	1.91719	0	0	0	0	4.11702	0	mir-279	NC_037648.1	15471951	15472061
novel_miR_131	0	0.455343	0.958593	0	1.73104	0	0	0	0		NC_037649.1	8509871	8509980
novel_miR_132	0.958877	1.51781	1.43789	5.21601	4.0391	3.36882	3.31255	17.2915	12.233	mir-9	NC_037652.1	1859477	1859588
novel_miR_134	3.83551	3.03562	3.83437	29.992	32.8898	26.9505	36.4381	41.9936	35.3399		NC_037644.1	927624	927735
novel_miR_135	16040.1	13887.5	18560.3	19269.2	18282.1	20303.9	18492.3	12157.6	29489.8	mir-14	NC_037648.1	2869213	2869324
novel_miR_136	46.985	54.4894	76.2082	23.472	32.3128	21.8973	13.2502	24.7021	19.0292		NC_037639.1	14465879	14465989
novel_miR_137	6873.23	7779.39	8288.95	3046.15	3689.43	4288.51	4206.94	4145.01	5771.27	mir-46	NC_037638.1	20557502	20557613
novel_miR_138	0.958877	1.06247	0.479297	2.608	5.19313	1.68441	0	4.11702	9.51458		NC_037638.1	20557502	20557614
novel_miR_14	0	0.151781	0	0	0.577014	0	1.65628	0	6.79613		NC_037640.1	3940483	3940594
novel_miR_15	23.9719	24.7403	13.4203	14.344	58.8554	43.7946	64.5948	58.4617	36.6991		NC_037640.1	8522571	8522682
novel_miR_16	0	1.36603	1.43789	7.82401	15.0024	13.4753	24.8441	13.9979	8.15535	mir-281	NC_037648.1	6483405	6483515
novel_miR_17	3.83551	4.55343	3.35508	0	0.577014	0	0	0	0		NC_037643.1	5538515	5538629
novel_miR_18	0	3.33918	3.35508	0	1.15403	0	0	0	0		NC_037650.1	9570638	9570751
novel_miR_19	12.4654	4.85699	4.79297	14.344	23.0806	23.5817	13.2502	46.934	13.5923		NC_037640.1	4739479	4739587
novel_miR_2	8207.03	10752.5	9847.15	4133.69	3475.36	3089.21	4581.26	4053.62	5360.79	mir-87	NC_037650.1	9610345	9610456
novel_miR_20	0.958877	0.910686	0.479297	1.304	5.19313	0	1.65628	0	4.07768		NC_037644.1	3202958	3203069
novel_miR_21	3.83551	2.4285	6.23086	5.21601	13.8483	25.2661	13.2502	13.1745	25.8253		NC_037643.1	3488789	3488896
novel_miR_22	1.91775	0.303562	0.958593	1.304	0.577014	0	0	0.823404	0		NC_037645.1	7747123	7747232
novel_miR_23	117.942	97.4434	105.445	20.864	39.237	45.479	9.93766	17.2915	12.233		NC_037639.1	15520583	15520694
novel_miR_24	37.3962	45.079	65.1843	27.384	39.237	23.5817	59.6259	55.1681	44.8544	mir-67	NC_037638.1	5547010	5547121
novel_miR_25	10.5476	14.8745	17.2547	2.608	1.73104	3.36882	3.31255	4.11702	5.4369	mir-932	NC_037638.1	24906928	24907040
novel_miR_26	0	0.303562	0.958593	0	0	0	0	0.823404	0		NC_037650.1	7255174	7255290
novel_miR_27	0.958877	1.21425	3.35508	3.91201	1.73104	1.68441	4.96883	4.11702	5.4369		NC_037646.1	10813433	10813544
novel_miR_28	0	0.758905	0	0	0	0	0	0.823404	1.35923		NC_037639.1	15051471	15051583
novel_miR_29	3022.38	2751.79	3349.32	2690.16	2820.44	2508.09	3488.12	3264.8	2793.21	mir-2	NC_037638.1	139110	139220
novel_miR_3	0	0.758905	0.958593	0	1.15403	5.05323	1.65628	0	2.71845		NC_037642.1	13056792	13056903
novel_miR_30	0	1.82137	3.83437	5.21601	17.8874	1.68441	14.9065	8.23404	16.3107		NC_037651.1	5430668	5430780
novel_miR_31	14624.8	15879.5	17080.7	14268.4	13501.6	13123.2	10596.9	9850.38	7621.18	mir-11	NC_037646.1	6850819	6850930
novel_miR_32	0	0.151781	0	0	0	5.05323	3.31255	0	0		NC_037641.1	11977447	11977561
novel_miR_33	0	0.455343	0.479297	0	0.577014	1.68441	1.65628	7.41063	13.5923		NC_037640.1	12599683	12599792
novel_miR_34	3876.74	3726.68	4833.23	4103.69	4245.67	3864.03	5218.93	4863.02	3824.86	mir-2	NC_037638.1	139956	140066
novel_miR_35	324.1	258.18	266.01	518.993	539.508	643.444	702.261	995.495	999.031	mir-3718	NC_037640.1	7762800	7762911
novel_miR_36	8022.92	8715.27	9102.32	8980.66	8068.39	6912.81	8624.23	5751.48	6115.16	mir-12	NC_037639.1	4840892	4841004
novel_miR_37	5.75326	3.94631	2.39648	14.344	20.1955	42.1102	19.8753	59.2851	51.6506	mir-36	NC_037652.1	1859774	1859883
novel_miR_38	2.87663	0.455343	2.87578	0	0	0	0	0	0		NC_037645.1	9756038	9756152
novel_miR_39	1.91775	0.303562	1.43789	6.52001	8.0782	10.1065	13.2502	4.94042	1.35923		NC_037645.1	3577219	3577327
novel_miR_4	2.87663	1.21425	0.479297	9.12801	5.77014	8.42205	16.5628	10.7042	4.07768		NC_037648.1	13615809	13615921
novel_miR_40	2.87663	3.33918	6.23086	0	2.30806	1.68441	8.28138	7.41063	0		NC_037645.1	4005653	4005764
novel_miR_41	33.5607	18.6691	45.0539	11.736	21.9265	30.3194	11.5939	18.1149	19.0292		NC_037640.1	10988677	10988786
novel_miR_42	1.91775	1.51781	1.91719	0	0	0	0	0	0		NC_037638.1	944017	944128
novel_miR_43	206.158	186.691	222.873	238.632	276.39	303.194	399.163	383.706	311.263		NC_037643.1	7176415	7176525
novel_miR_44	0	1.66959	0.958593	0	0	0	1.65628	2.47021	2.71845	mir-3747	NC_037645.1	12266864	12266975
novel_miR_45	98822.8	86978.9	112456	150765	127594	136235	119123	117458	109518	mir-8	NC_037648.1	14231866	14231977
novel_miR_46	3.83551	2.58028	3.35508	0	3.46208	8.42205	1.65628	3.29362	0		NC_037639.1	237214	237321
novel_miR_47	18.2187	16.2406	20.1305	28.688	30.0047	33.6882	46.3757	40.3468	39.4175		NC_037648.1	1463533	1463644
novel_miR_48	0.958877	5.91946	3.83437	1.304	2.30806	6.73764	11.5939	11.5277	1.35923	mir-6012	NC_037641.1	4375460	4375571
novel_miR_49	0.958877	0.303562	3.35508	2.608	0.577014	3.36882	4.96883	0	0		NC_037648.1	16162202	16162312
novel_miR_5	15.342	14.1156	8.14804	27.384	25.3886	35.3726	3.31255	6.58723	4.07768		NC_037647.1	9668934	9669046
novel_miR_50	0	0.607124	0	0	0	0	0	1.64681	0		NC_037643.1	8403706	8403817
novel_miR_51	3.83551	4.70521	4.79297	3.91201	5.77014	3.36882	8.28138	9.05744	6.79613		NC_037642.1	7346285	7346395
novel_miR_52	146.708	189.726	165.357	117.36	123.481	185.285	127.533	195.97	140		NC_037651.1	5203449	5203560
novel_miR_53	338498	423518	338403	176343	194361	164408	189536	210046	262328	mir-276	NC_037644.1	10216891	10217002
novel_miR_54	132.325	124.157	183.091	63.8961	54.8163	50.5323	101.033	137.508	197.088	mir-995	NC_037649.1	1387350	1387458
novel_miR_55	2.87663	1.82137	1.43789	0	1.15403	3.36882	0	1.64681	0	mir-216	NC_037640.1	3898980	3899090
novel_miR_56	3.83551	5.00878	0.958593	0	0	0	0	0.823404	1.35923	mir-219	NC_037648.1	46329	46440
novel_miR_57	113.147	72.5514	115.031	179.952	216.957	220.658	311.38	210.791	226.991		NC_037639.1	13154970	13155079
novel_miR_58	0	0.910686	0.479297	1.304	0	0	0	1.64681	0		NC_037647.1	12251209	12251320
novel_miR_59	516.835	583.75	444.787	310.352	237.73	239.186	120.908	211.615	489.321	mir-10	NC_037645.1	7659881	7659992
novel_miR_6	0	0.151781	0	2.608	0.577014	0	8.28138	9.05744	0		NC_037641.1	4078656	4078768
novel_miR_60	0	0.455343	0	5.21601	0.577014	6.73764	1.65628	0	0		NC_037645.1	1889965	1890076
novel_miR_61	0.958877	0.758905	1.91719	0	1.73104	5.05323	0	5.76383	12.233		NC_037642.1	810937	811044
novel_miR_62	1.91775	6.22302	3.35508	0	2.30806	1.68441	0	7.41063	1.35923		NC_037639.1	2895699	2895810
novel_miR_63	3.83551	2.58028	3.83437	0	0.577014	0	0	0	0		NC_037638.1	16398258	16398369
novel_miR_64	8.62989	15.4817	14.8582	15.648	20.7725	26.9505	18.219	33.7596	35.3399		NC_037645.1	843985	844096
novel_miR_65	14.3831	5.46412	2.39648	11.736	12.1173	15.1597	6.62511	4.11702	9.51458	mir-1277	NC_037641.1	408708	408820
novel_miR_66	0.958877	0.910686	1.43789	3.91201	2.30806	0	3.31255	3.29362	2.71845		NC_037640.1	4978936	4979046
novel_miR_67	7.67101	5.16056	11.9824	0	0	0	0	0	0		NC_037639.1	15520428	15520541
novel_miR_68	7545.4	6646.49	7079.69	6461.33	4223.74	7295.18	6144.79	3907.87	6768.94	mir-71	NC_037638.1	140331	140443
novel_miR_69	1.91775	2.27672	2.39648	6.52001	4.61611	0	4.96883	0.823404	2.71845	bantam	NC_037641.1	3441618	3441728
novel_miR_7	146.708	189.726	165.357	117.36	123.481	185.285	127.533	195.97	140		NC_037651.1	5203499	5203610
novel_miR_70	81.5045	260.456	432.805	86.0641	25.9656	94.3269	72.8762	148.213	91.0681	mir-252	NC_037652.1	6561673	6561782
novel_miR_72	0	3.94631	0	2.608	0	0	0	0	0		NC_037638.1	10238501	10238612
novel_miR_73	3.83551	11.6871	4.31367	1.304	5.19313	6.73764	3.31255	4.94042	0		NC_037652.1	7778948	7779060
novel_miR_74	0	0	1.43789	0	0	1.68441	0	0	2.71845		NC_037641.1	232493	232604
novel_miR_75	2.87663	4.09809	2.39648	0	0.577014	0	0	0	0		NC_037641.1	7945562	7945672
novel_miR_76	0	0.303562	0	1.304	2.30806	3.36882	4.96883	8.23404	2.71845		NC_037648.1	13615863	13615975
novel_miR_77	15.342	8.34796	15.3375	53.4641	37.5059	58.9543	79.5013	62.5787	73.3982	mir-2944	NC_037652.1	1859296	1859408
novel_miR_78	0.958877	1.97315	4.31367	5.21601	4.61611	5.05323	1.65628	3.29362	10.8738		NC_037646.1	11106494	11106605
novel_miR_79	26.8485	36.5792	47.4504	5.21601	6.92417	21.8973	0	0	6.79613	mir-1243	NC_037649.1	1341614	1341727
novel_miR_8	2938	1289.68	2680.23	1077.11	1054.78	1830.95	1197.49	1401.43	1926.02		NC_037639.1	9533205	9533317
novel_miR_80	0	0.607124	0	2.608	6.34715	10.1065	1.65628	1.64681	1.35923		NC_037641.1	12592689	12592799
novel_miR_81	0	1.66959	0.958593	0	0	3.36882	0	0	0		NC_037642.1	6414946	6415057
novel_miR_82	32.6018	23.0707	15.8168	24.776	16.1564	18.5285	14.9065	23.8787	10.8738	mir-971	NC_037647.1	3859788	3859899
novel_miR_83	8.62989	7.43727	7.18945	33.9041	24.8116	69.0608	48.032	64.2255	58.4467	mir-996	NC_037652.1	1859645	1859757
novel_miR_84	8.62989	4.70521	6.23086	0	7.50118	5.05323	3.31255	4.94042	4.07768		NC_037641.1	366248	366355
novel_miR_85	3.83551	0.303562	0.958593	0	1.15403	0	0	0	0		NC_037641.1	9864036	9864147
novel_miR_86	1.91775	4.55343	5.75156	0	0.577014	1.68441	4.96883	1.64681	0	mir-193	NC_037638.1	1179506	1179615
novel_miR_87	31732.1	26705.6	29610	15981.8	11418.5	16291.6	14774	11704.7	15285.9	mir-216	NC_037639.1	4842166	4842278
novel_miR_88	0	0	0.958593	0	0	1.68441	1.65628	0.823404	0		NC_037646.1	7760448	7760559
novel_miR_89	1.91775	0.607124	0	9.12801	9.80924	6.73764	8.28138	13.1745	2.71845		NC_037652.1	6567683	6567794
novel_miR_9	1.91775	3.94631	1.43789	3.91201	0	1.68441	3.31255	0	1.35923		NC_037647.1	9615405	9615516
novel_miR_90	0.958877	0.607124	1.43789	0	0	0	0	0	2.71845		NC_037649.1	5550907	5551018
novel_miR_91	27.8074	16.6959	43.1367	48.2481	13.8483	38.7414	29.813	39.5234	101.942		NC_037651.1	5021289	5021399
novel_miR_92	0.958877	0.607124	0.479297	1.304	4.61611	3.36882	0	3.29362	8.15535		NC_037651.1	2184800	2184910
novel_miR_93	0	0.151781	0	1.304	0	0	0	0.823404	5.4369		NC_037650.1	3860829	3860939
novel_miR_94	10.5476	12.1425	19.1719	6.52001	1.15403	1.68441	3.31255	4.11702	9.51458	mir-2765	NC_037646.1	6505951	6506062
novel_miR_95	3276.48	4759.85	4285.39	598.537	691.84	601.334	278.254	457.812	420.001	mir-31	NC_037645.1	6291994	6292105
novel_miR_96	0	0	0	1.304	1.15403	3.36882	1.65628	5.76383	0	mir-3	NC_037652.1	1859136	1859245
novel_miR_97	1.91775	0.758905	1.43789	0	0	0	0	0.823404	0		NC_037644.1	3758256	3758367
novel_miR_99	6986.38	8875.55	8808.51	1791.7	1482.35	1655.77	1293.55	1733.26	3466.03	mir-9	NC_037638.1	20117451	20117562
