# Supplementary material for: Expression Profile of microRNAs during Development of the Hypopharyngeal Gland in Honey Bee, Apis mellifera
Source: Int J Mol Sci. 2022 Oct 26;23(21):12970. doi: 10.3390/ijms232112970 (PMC9658247; doi:10.3390/ijms232112970)
Supplement: Supplementary file 1 [file ijms-23-12970-s001.zip › Table S3-DEmiRNAs in NEW vs. nurse, nurse vs. forager, and NEW vs. forager.xlsx]

## Sheet: NEW VS Nurse
DEmiRNAs in NEW VS Nurse
#ID	NEW1_Count	NEW2_Count	NEW3_Count	Nurse1_Count	Nurse2_Count	Nurse3_Count	NEW1_FPKM	NEW2_FPKM	NEW3_FPKM	Nurse1_FPKM	Nurse2_FPKM	Nurse3_FPKM	Pvalue	log2FC	regulated
novel_miR_67	8	34	25	0	0	0	7.67101	5.16056	11.9824	0	0	0	1.71538e-05	-7.02565	down
novel_miR_42	2	10	4	0	0	0	1.91775	1.51781	1.91719	0	0	0	0.0423109	-4.81684	down
novel_miR_107	19	443	262	6	0	0	18.2187	67.239	125.576	7.82401	0	0	1.4334e-06	-4.57825	down
novel_miR_124	683	7392	2175	35	124	29	654.913	1121.97	1042.47	45.6401	71.5497	48.8479	2.10293e-23	-3.79777	down
ame-miR-2796-3p	148	6369	922	49	40	21	141.914	966.694	441.911	63.8961	23.0806	35.3726	9.43942e-08	-3.42809	down
novel_miR_103	43	262	147	2	4	5	41.2317	39.7666	70.4566	2.608	2.30806	8.42205	2.49987e-08	-3.42613	down
novel_miR_17	4	30	7	0	1	0	3.83551	4.55343	3.35508	0	0.577014	0	0.000890491	-3.21998	down
novel_miR_75	3	27	5	0	1	0	2.87663	4.09809	2.39648	0	0.577014	0	0.00698966	-2.96767	down
ame-miR-92c-3p	13	62	31	1	3	0	12.4654	9.41043	14.8582	1.304	1.73104	0	7.94242e-05	-2.935	down
ame-miR-263a-5p	12506	97128	27748	1328	2607	900	11991.7	14742.2	13299.5	1731.71	1504.28	1515.97	5.16198e-32	-2.82593	down
novel_miR_63	4	17	8	0	1	0	3.83551	2.58028	3.83437	0	0.577014	0	0.00533039	-2.80046	down
ame-miR-92b-3p	26	200	63	4	4	4	24.9308	30.3562	30.1957	5.21601	2.30806	6.73764	5.27081e-05	-2.49947	down
novel_miR_95	3417	31360	8941	459	1199	357	3276.48	4759.85	4285.39	598.537	691.84	601.334	6.60444e-17	-2.4487	down
ame-miR-6051-3p	14	98	39	3	2	2	13.4243	14.8745	18.6926	3.91201	1.15403	3.36882	0.00058675	-2.41903	down
novel_miR_86	2	30	12	0	1	1	1.91775	4.55343	5.75156	0	0.577014	1.68441	0.0301767	-2.38619	down
novel_miR_25	11	98	36	2	3	2	10.5476	14.8745	17.2547	2.608	1.73104	3.36882	0.000621514	-2.34195	down
ame-miR-133-3p	19	119	25	1	6	2	18.2187	18.0619	11.9824	1.304	3.46208	3.36882	0.000444333	-2.23049	down
novel_miR_99	7286	58476	18378	1374	2569	983	6986.38	8875.55	8808.51	1791.7	1482.35	1655.77	2.21142e-17	-2.07295	down
ame-miR-6038-5p	30	126	67	5	1	7	28.7663	19.1244	32.1129	6.52001	0.577014	11.7909	0.0066633	-2.04499	down
novel_miR_94	11	80	40	5	2	1	10.5476	12.1425	19.1719	6.52001	1.15403	1.68441	0.00643304	-2.02894	down
ame-miR-3727-3p	6	25	8	2	1	0	5.75326	3.79453	3.83437	2.608	0.577014	0	0.0400501	-1.77397	down
ame-miR-3785-3p	1997	15914	4173	484	846	260	1914.88	2415.44	2000.1	631.137	488.154	437.946	3.92305e-09	-1.77201	down
ame-miR-315-5p	641	5726	1482	204	180	114	614.64	869.098	710.317	266.016	103.863	192.023	9.1646e-06	-1.73107	down
novel_miR_70	85	1716	903	66	45	56	81.5045	260.456	432.805	86.0641	25.9656	94.3269	0.00399352	-1.65821	down
novel_miR_79	28	241	99	4	12	13	26.8485	36.5792	47.4504	5.21601	6.92417	21.8973	0.00485894	-1.57503	down
ame-miR-1-3p	407	4479	656	71	335	95	390.263	679.827	314.419	92.5841	193.3	160.019	0.00114743	-1.40117	down
novel_miR_23	123	642	220	16	68	27	117.942	97.4434	105.445	20.864	39.237	45.479	0.0011551	-1.35735	down
ame-miR-279a-3p	4082	25494	15783	1424	3362	1068	3914.13	3869.51	7564.74	1856.9	1939.92	1798.95	5.65727e-05	-1.17842	down
novel_miR_2	8559	70842	20545	3170	6023	1834	8207.03	10752.5	9847.15	4133.69	3475.36	3089.21	1.89022e-06	-1.17395	down
novel_miR_54	138	818	382	49	95	30	132.325	124.157	183.091	63.8961	54.8163	50.5323	0.00324622	-1.10712	down
ame-miR-7-5p	40158	221821	68527	14810	13936	9825	38506.6	33668.2	32844.8	19312.3	8041.27	16549.3	0.000253834	-1.02562	down
ame-miR-306-5p	28777	134773	44672	28572	64209	26050	27593.6	20456	21411.1	37257.9	37049.5	43878.9	4.59295e-06	1.00113	up
ame-miR-3720-5p	495	1676	1328	792	894	438	474.644	254.385	636.506	1032.77	515.851	737.771	0.00820548	1.0115	up
novel_miR_47	19	107	42	22	52	20	18.2187	16.2406	20.1305	28.688	30.0047	33.6882	0.0201409	1.01654	up
novel_miR_15	25	163	28	11	102	26	23.9719	24.7403	13.4203	14.344	58.8554	43.7946	0.0384111	1.16143	up
novel_miR_35	338	1701	555	398	935	382	324.1	258.18	266.01	518.993	539.508	643.444	0.000204824	1.24174	up
novel_miR_102	338	1701	555	398	935	382	324.1	258.18	266.01	518.993	539.508	643.444	0.000200007	1.24174	up
ame-miR-965-3p	106	568	176	135	353	95	101.641	86.2116	84.3562	176.04	203.686	160.019	0.000744506	1.24443	up
ame-miR-10-5p	4309	25820	5367	5812	12671	4040	4131.8	3918.99	2572.38	7578.86	7311.35	6805.01	3.43198e-06	1.26265	up
ame-miR-278-3p	2863	13607	7326	4104	10179	3381	2745.26	2065.28	3511.33	5351.62	5873.43	5694.99	1.89463e-06	1.2848	up
novel_miR_57	118	478	240	138	376	131	113.147	72.5514	115.031	179.952	216.957	220.658	0.000373202	1.29889	up
ame-miR-79-3p	1154	4839	6392	2465	7853	1735	1106.54	734.469	3063.66	3214.36	4531.29	2922.45	0.000783813	1.42962	up
novel_miR_5	16	93	17	21	44	21	15.342	14.1156	8.14804	27.384	25.3886	35.3726	0.00261999	1.44603	up
novel_miR_11	133643	607052	216938	197753	490994	155391	128147	92139	103978	257870	283310	261742	6.89564e-12	1.55154	up
novel_miR_132	1	10	3	4	7	2	0.958877	1.51781	1.43789	5.21601	4.0391	3.36882	0.00444513	1.76085	up
novel_miR_19	13	32	10	11	40	14	12.4654	4.85699	4.79297	14.344	23.0806	23.5817	0.00485039	1.81228	up
novel_miR_21	4	16	13	4	24	15	3.83551	2.4285	6.23086	5.21601	13.8483	25.2661	0.00235596	2.09019	up
novel_miR_77	16	55	32	41	65	35	15.342	8.34796	15.3375	53.4641	37.5059	58.9543	6.30262e-06	2.22319	up
novel_miR_138	1	7	1	2	9	1	0.958877	1.06247	0.479297	2.608	5.19313	1.68441	0.00949428	2.22549	up
ame-miR-263b-5p	1401	7518	1898	3243	7679	3174	1343.39	1141.09	909.705	4228.88	4430.89	5346.31	6.8558e-14	2.27197	up
novel_miR_30	0	12	8	4	31	1	0	1.82137	3.83437	5.21601	17.8874	1.68441	0.00544553	2.41569	up
novel_miR_92	1	4	1	1	8	2	0.958877	0.607124	0.479297	1.304	4.61611	3.36882	0.00668827	2.63166	up
novel_miR_83	9	49	15	26	43	41	8.62989	7.43727	7.18945	33.9041	24.8116	69.0608	5.67016e-07	2.65169	up
novel_miR_12	3	8	1	7	10	5	2.87663	1.21425	0.479297	9.12801	5.77014	8.42205	0.000477777	2.73462	up
novel_miR_4	3	8	1	7	10	5	2.87663	1.21425	0.479297	9.12801	5.77014	8.42205	0.000468612	2.73477	up
ame-miR-34-5p	1860	7818	3442	6359	16941	4815	1783.51	1186.62	1649.74	8292.15	9775.2	8110.43	1.1642e-24	2.75615	up
novel_miR_37	6	26	5	11	35	25	5.75326	3.94631	2.39648	14.344	20.1955	42.1102	1.26882e-05	2.88938	up
ame-miR-317-3p	4693	24976	10425	24948	77543	17527	4500.01	3790.88	4996.67	32532.2	44743.4	29522.6	8.70417e-35	3.2694	up
novel_miR_134	4	20	8	23	57	16	3.83551	3.03562	3.83437	29.992	32.8898	26.9505	9.79609e-09	3.36284	up
novel_miR_76	0	2	0	1	4	2	0	0.303562	0	1.304	2.30806	3.36882	0.00394113	3.3752	up
novel_miR_123	18	20	28	14	239	83	17.2598	3.03562	13.4203	18.256	137.906	139.806	1.06348e-05	3.43311	up
novel_miR_39	2	2	3	5	14	6	1.91775	0.303562	1.43789	6.52001	8.0782	10.1065	3.10103e-05	3.47825	up
novel_miR_104	31	85	30	113	362	108	29.7252	12.9014	14.3789	147.352	208.879	181.916	2.60957e-13	3.53931	up
novel_miR_16	0	9	3	6	26	8	0	1.36603	1.43789	7.82401	15.0024	13.4753	2.95719e-08	3.58735	up
novel_miR_89	2	4	0	7	17	4	1.91775	0.607124	0	9.12801	9.80924	6.73764	1.19275e-06	3.92825	up
novel_miR_80	0	4	0	2	11	6	0	0.607124	0	2.608	6.34715	10.1065	1.2069e-06	4.03669	up
novel_miR_96	0	0	0	1	2	2	0	0	0	1.304	1.15403	3.36882	0.0187436	5.05014	up
ame-miR-3770-5p	0	5	1	14	23	18	0	0.758905	0.479297	18.256	13.2713	30.3194	6.18432e-13	5.18312	up

## Sheet: Nurse VS Forager
DEmiRNAs in Nurse VS Forager
#ID	Nurse1_Count	Nurse2_Count	Nurse3_Count	Forager1_Count	Forager2_Count	Forager3_Count	Nurse1_FPKM	Nurse2_FPKM	Nurse3_FPKM	Forager1_FPKM	Forager2_FPKM	Forager3_FPKM	Pvalue	log2FC	regulated
ame-miR-9864-5p	7	23	1	0	0	1	9.12801	13.2713	1.68441	0	0	1.35923	0.0014278	-4.18122	down
novel_miR_5	21	44	21	2	8	3	27.384	25.3886	35.3726	3.31255	6.58723	4.07768	7.59436e-07	-2.61267	down
novel_miR_79	4	12	13	0	0	5	5.21601	6.92417	21.8973	0	0	6.79613	0.0191011	-2.36695	down
novel_miR_80	2	11	6	1	2	1	2.608	6.34715	10.1065	1.65628	1.64681	1.35923	0.0470909	-2.00302	down
ame-miR-315-5p	204	180	114	40	54	56	266.016	103.863	192.023	66.2511	44.4638	76.1166	0.000101594	-1.69227	down
novel_miR_23	16	68	27	6	21	9	20.864	39.237	45.479	9.93766	17.2915	12.233	0.00285195	-1.47275	down
novel_miR_120	6553	5609	3023	1909	2739	2137	8545.12	3236.47	5091.97	3161.83	2255.3	2904.67	0.00192826	-1.12559	down
ame-miR-29b-3p	392	915	214	439	1440	1150	511.169	527.968	360.464	727.105	1185.7	1563.11	0.00247489	1.15336	up
novel_miR_54	49	95	30	61	167	145	63.8961	54.8163	50.5323	101.033	137.508	197.088	0.00239772	1.2202	up
novel_miR_104	113	362	108	325	800	312	147.352	208.879	181.916	538.29	658.723	424.078	0.000115062	1.47633	up
ame-miR-1-3p	71	335	95	91	393	1035	92.5841	193.3	160.019	150.721	323.598	1406.8	0.00284359	1.8877	up
ame-miR-210-3p	5	16	16	38	58	37	6.52001	9.23223	26.9505	62.9385	47.7574	50.2914	0.000122567	1.92487	up
ame-miR-133-3p	1	6	2	3	15	22	1.304	3.46208	3.36882	4.96883	12.3511	29.903	0.00217839	2.26112	up
ame-miR-92c-3p	1	3	0	10	5	8	1.304	1.73104	0	16.5628	4.11702	10.8738	0.00454845	2.75554	up
novel_miR_33	0	1	1	1	9	10	0	0.577014	1.68441	1.65628	7.41063	13.5923	0.0110725	3.1436	up

## Sheet: NEW VS Forager
DEmiRNAs in NEW VS Forager
#ID	NEW1_Count	NEW2_Count	NEW3_Count	Forager1_Count	Forager2_Count	Forager3_Count	NEW1_FPKM	NEW2_FPKM	NEW3_FPKM	Forager1_FPKM	Forager2_FPKM	Forager3_FPKM	Pvalue	log2FC	regulated
novel_miR_107	19	443	262	0	0	0	18.2187	67.239	125.576	0	0	0	1.12208e-13	-10.1279	down
novel_miR_67	8	34	25	0	0	0	7.67101	5.16056	11.9824	0	0	0	5.83075e-06	-7.03854	down
ame-miR-3727-3p	6	25	8	0	0	0	5.75326	3.79453	3.83437	0	0	0	0.000766905	-6.14	down
novel_miR_17	4	30	7	0	0	0	3.83551	4.55343	3.35508	0	0	0	0.00158318	-6.04582	down
novel_miR_75	3	27	5	0	0	0	2.87663	4.09809	2.39648	0	0	0	0.00500496	-5.76795	down
novel_miR_63	4	17	8	0	0	0	3.83551	2.58028	3.83437	0	0	0	0.00284607	-5.74104	down
novel_miR_119	2	13	7	0	0	0	1.91775	1.97315	3.35508	0	0	0	0.0112135	-5.28901	down
novel_miR_113	2	13	6	0	0	0	1.91775	1.97315	2.87578	0	0	0	0.0136188	-5.18687	down
ame-miR-6051-3p	14	98	39	0	1	0	13.4243	14.8745	18.6926	0	0.823404	0	2.57295e-08	-5.08292	down
ame-miR-9864-5p	14	89	29	0	0	1	13.4243	13.5085	13.8996	0	0	1.35923	2.95225e-07	-4.86463	down
novel_miR_42	2	10	4	0	0	0	1.91775	1.51781	1.91719	0	0	0	0.0449142	-4.81133	down
novel_miR_124	683	7392	2175	4	36	46	654.913	1121.97	1042.47	6.62511	29.6425	62.5244	7.43092e-15	-4.80999	down
novel_miR_79	28	241	99	0	0	5	26.8485	36.5792	47.4504	0	0	6.79613	4.66833e-09	-4.12376	down
novel_miR_103	43	262	147	3	2	4	41.2317	39.7666	70.4566	4.96883	1.64681	5.4369	3.72116e-10	-3.72301	down
ame-miR-263a-5p	12506	97128	27748	490	1316	856	11991.7	14742.2	13299.5	811.575	1083.6	1163.5	6.02859e-29	-3.68155	down
ame-miR-315-5p	641	5726	1482	40	54	56	614.64	869.098	710.317	66.2511	44.4638	76.1166	1.21889e-16	-3.56444	down
novel_miR_95	3417	31360	8941	168	556	309	3276.48	4759.85	4285.39	278.254	457.812	420.001	5.58262e-17	-3.36577	down
novel_miR_23	123	642	220	6	21	9	117.942	97.4434	105.445	9.93766	17.2915	12.233	6.75995e-10	-2.9227	down
ame-miR-2796-3p	148	6369	922	50	86	47	141.914	966.694	441.911	82.8138	70.8127	63.8836	2.97619e-06	-2.7962	down
ame-miR-92b-3p	26	200	63	4	3	5	24.9308	30.3562	30.1957	6.62511	2.47021	6.79613	8.62056e-06	-2.51127	down
novel_miR_99	7286	58476	18378	781	2105	2550	6986.38	8875.55	8808.51	1293.55	1733.26	3466.03	3.67469e-07	-1.92986	down
ame-miR-981-3p	2	184	42	2	10	0	1.91775	27.9277	20.1305	3.31255	8.23404	0	0.0354347	-1.89001	down
ame-miR-3785-3p	1997	15914	4173	307	798	470	1914.88	2415.44	2000.1	508.477	657.076	638.836	9.42252e-07	-1.77946	down
novel_miR_25	11	98	36	2	5	4	10.5476	14.8745	17.2547	3.31255	4.11702	5.4369	0.00416016	-1.68488	down
ame-miR-6038-5p	30	126	67	3	12	6	28.7663	19.1244	32.1129	4.96883	9.88085	8.15535	0.00147303	-1.65929	down
novel_miR_136	49	359	159	8	30	14	46.985	54.4894	76.2082	13.2502	24.7021	19.0292	0.00110156	-1.54239	down
novel_miR_114	49	359	159	8	30	14	46.985	54.4894	76.2082	13.2502	24.7021	19.0292	0.00109776	-1.54238	down
ame-miR-9893-5p	16	158	71	3	4	14	15.342	23.9814	34.0301	4.96883	3.29362	19.0292	0.0140741	-1.48432	down
ame-miR-7-5p	40158	221821	68527	7998	11997	13042	38506.6	33668.2	32844.8	13246.9	9878.38	17727	2.51771e-07	-1.37944	down
novel_miR_94	11	80	40	2	5	7	10.5476	12.1425	19.1719	3.31255	4.11702	9.51458	0.0324893	-1.28538	down
novel_miR_5	16	93	17	2	8	3	15.342	14.1156	8.14804	3.31255	6.58723	4.07768	0.0362311	-1.2821	down
novel_miR_70	85	1716	903	44	180	67	81.5045	260.456	432.805	72.8762	148.213	91.0681	0.0307516	-1.19816	down
novel_miR_87	33093	175948	61778	8920	14215	11246	31732.1	26705.6	29610	14774	11704.7	15285.9	0.000120151	-1.07419	down
novel_miR_2	8559	70842	20545	2766	4923	3944	8207.03	10752.5	9847.15	4581.26	4053.62	5360.79	0.000253878	-1.03056	down
novel_miR_11	133643	607052	216938	150749	297996	129834	128147	92139	103978	249682	245371	176474	0.000152996	1.07892	up
ame-miR-965-3p	106	568	176	210	145	85	101.641	86.2116	84.3562	347.818	119.394	115.534	0.0255092	1.08345	up
ame-miR-3720-5p	495	1676	1328	423	985	1129	474.644	254.385	636.506	700.605	811.053	1534.57	0.00718743	1.16283	up
novel_miR_64	9	102	31	11	41	26	8.62989	15.4817	14.8582	18.219	33.7596	35.3399	0.0117426	1.18406	up
novel_miR_47	19	107	42	28	49	29	18.2187	16.2406	20.1305	46.3757	40.3468	39.4175	0.00347019	1.24539	up
novel_miR_57	118	478	240	188	256	167	113.147	72.5514	115.031	311.38	210.791	226.991	0.00122896	1.33317	up
novel_miR_15	25	163	28	39	71	27	23.9719	24.7403	13.4203	64.5948	58.4617	36.6991	0.00436508	1.38927	up
ame-miR-29b-3p	305	2904	978	439	1440	1150	292.457	440.772	468.752	727.105	1185.7	1563.11	8.40036e-05	1.56129	up
ame-miR-124-3p	3	21	7	2	16	7	2.87663	3.1874	3.35508	3.31255	13.1745	9.51458	0.024343	1.57624	up
ame-miR-278-3p	2863	13607	7326	5583	9804	5822	2745.26	2065.28	3511.33	9246.99	8072.65	7913.41	7.29037e-07	1.62949	up
ame-miR-10-5p	4309	25820	5367	6715	13270	8245	4131.8	3918.99	2572.38	11121.9	10926.6	11206.8	1.77024e-07	1.65185	up
novel_miR_102	338	1701	555	424	1209	735	324.1	258.18	266.01	702.261	995.495	999.031	1.64286e-05	1.69466	up
novel_miR_35	338	1701	555	424	1209	735	324.1	258.18	266.01	702.261	995.495	999.031	1.51849e-05	1.69468	up
ame-miR-3793-5p	7	11	5	7	12	9	6.71214	1.66959	2.39648	11.5939	9.88085	12.233	0.012908	1.90522	up
novel_miR_19	13	32	10	8	57	10	12.4654	4.85699	4.79297	13.2502	46.934	13.5923	0.00923876	1.94054	up
novel_miR_21	4	16	13	8	16	19	3.83551	2.4285	6.23086	13.2502	13.1745	25.8253	0.00030838	2.14854	up
novel_miR_101	0	14	20	9	25	12	0	2.12493	9.58593	14.9065	20.5851	16.3107	0.00293023	2.18431	up
ame-miR-263b-5p	1401	7518	1898	3256	7979	2797	1343.39	1141.09	909.705	5392.84	6569.94	3801.75	3.01248e-08	2.25526	up
novel_miR_138	1	7	1	0	5	7	0.958877	1.06247	0.479297	0	4.11702	9.51458	0.0302384	2.35732	up
novel_miR_61	1	5	4	0	7	9	0.958877	0.758905	1.91719	0	5.76383	12.233	0.0354761	2.37142	up
novel_miR_77	16	55	32	48	76	54	15.342	8.34796	15.3375	79.5013	62.5787	73.3982	9.92557e-08	2.53138	up
novel_miR_30	0	12	8	9	10	12	0	1.82137	3.83437	14.9065	8.23404	16.3107	0.000175911	2.61951	up
novel_miR_39	2	2	3	8	6	1	1.91775	0.303562	1.43789	13.2502	4.94042	1.35923	0.0229861	2.67973	up
ame-miR-34-5p	1860	7818	3442	8260	13394	4813	1783.51	1186.62	1649.74	13680.8	11028.7	6541.95	7.19821e-13	2.79189	up
novel_miR_123	18	20	28	64	83	34	17.2598	3.03562	13.4203	106.002	68.3425	46.2137	1.0595e-05	2.81394	up
novel_miR_83	9	49	15	29	78	43	8.62989	7.43727	7.18945	48.032	64.2255	58.4467	3.18995e-09	2.93501	up
novel_miR_4	3	8	1	10	13	3	2.87663	1.21425	0.479297	16.5628	10.7042	4.07768	0.00122256	2.96035	up
novel_miR_12	3	8	1	10	13	3	2.87663	1.21425	0.479297	16.5628	10.7042	4.07768	0.00107098	2.96298	up
novel_miR_132	1	10	3	2	21	9	0.958877	1.51781	1.43789	3.31255	17.2915	12.233	0.000262482	3.06626	up
ame-miR-317-3p	4693	24976	10425	33079	77777	17595	4500.01	3790.88	4996.67	54788	64041.9	23915.6	5.12459e-18	3.49505	up
novel_miR_134	4	20	8	22	51	26	3.83551	3.03562	3.83437	36.4381	41.9936	35.3399	6.34656e-11	3.4962	up
novel_miR_37	6	26	5	12	72	38	5.75326	3.94631	2.39648	19.8753	59.2851	51.6506	1.31275e-08	3.54769	up
novel_miR_89	2	4	0	5	16	2	1.91775	0.607124	0	8.28138	13.1745	2.71845	0.000725659	3.62517	up
novel_miR_16	0	9	3	15	17	6	0	1.36603	1.43789	24.8441	13.9979	8.15535	6.74519e-07	3.72053	up
novel_miR_33	0	3	1	1	9	10	0	0.455343	0.479297	1.65628	7.41063	13.5923	0.000105785	4.11931	up
novel_miR_76	0	2	0	3	10	2	0	0.303562	0	4.96883	8.23404	2.71845	5.53638e-05	4.55152	up
novel_miR_104	31	85	30	325	800	312	29.7252	12.9014	14.3789	538.29	658.723	424.078	6.03747e-19	4.91422	up
ame-miR-3770-5p	0	5	1	35	40	25	0	0.758905	0.479297	57.9697	32.9362	33.9806	2.44283e-18	6.02092	up
