# Supplementary material for: Expression Profile of microRNAs during Development of the Hypopharyngeal Gland in Honey Bee, Apis mellifera
Source: Int J Mol Sci. 2022 Oct 26;23(21):12970. doi: 10.3390/ijms232112970 (PMC9658247; doi:10.3390/ijms232112970)
Supplement: Supplementary file 1 [file ijms-23-12970-s001.zip › Table S4-Target genes of DEmiRNAs in NEW vs. nurse, nurse vs. forager, and NEW vs. forager.xlsx]

## Sheet: NEW VS Nurse
Target genes of DEmiRNAs in NEW VS Nurse
#Gene	ID	NEW1_Count	NEW2_Count	NEW3_Count	Nurse1_Count	Nurse2_Count	Nurse3_Count	NEW1_FPKM	NEW2_FPKM	NEW3_FPKM	Nurse1_FPKM	Nurse2_FPKM	Nurse3_FPKM	Pvalue	log2FC	regulated	COG_class	COG_class_annotation	GO_annotation	KEGG_annotation	KOG_class	KOG_class_annotation	Pfam_annotation	Swissprot_annotation	eggNOG_class	eggNOG_class_annotation	nr_annotation
LOC410497	ame-miR-317-3p	4693	24976	10425	24948	77543	17527	4500.01	3790.88	4996.67	32532.2	44743.4	29522.6	8.7e-35	3.2694	up	[R]	General function prediction only	Biological Process: signal transduction (GO:0007165);;	K04536|0|ame:410497|K04536 guanine nucleotide-binding protein G(I)/G(S)/G(T) subunit beta-1 | (RefSeq) guanine nucleotide-binding protein G(I)/G(S)/G(T) subunit beta-1	[R]	General function prediction only	WD domain, G-beta repeat;; Anaphase-promoting complex subunit 4 WD40 domain	Guanine nucleotide-binding protein G(I)/G(S)/G(T) subunit beta-1 OS=Homarus americanus OX=6706 GN=GBETA1 PE=2 SV=1	S	Function unknown	Guanine nucleotide-binding protein G(I)/G(S)/G(T) subunit beta-1 [Melipona quadrifasciata]
LOC409397	ame-miR-317-3p	4693	24976	10425	24948	77543	17527	4500.01	3790.88	4996.67	32532.2	44743.4	29522.6	8.7e-35	3.2694	up	[U]	Intracellular trafficking, secretion, and vesicular transport	Cellular Component: endoplasmic reticulum membrane (GO:0005789);; Biological Process: signal peptide processing (GO:0006465);; Molecular Function: serine-type peptidase activity (GO:0008236);; Cellular Component: integral component of membrane (GO:0016021);;	K13280|1.61294e-128|ame:409397|K13280 signal peptidase, endoplasmic reticulum-type [EC:3.4.-.-] | (RefSeq) Spase18-21; signal peptidase complex catalytic subunit SEC11A	[U]	Intracellular trafficking, secretion, and vesicular transport	Peptidase S24-like	Signal peptidase complex catalytic subunit sec11 OS=Dictyostelium discoideum OX=44689 GN=sec11 PE=3 SV=1	U	Intracellular trafficking, secretion, and vesicular transport	PREDICTED: signal peptidase complex catalytic subunit SEC11A [Apis mellifera]
LOC102653840	ame-miR-317-3p	4693	24976	10425	24948	77543	17527	4500.01	3790.88	4996.67	32532.2	44743.4	29522.6	8.7e-35	3.2694	up	--	--	--	--	--	--	Calpain family cysteine protease	--	S	Function unknown	Calpain-7 protein [Apis cerana cerana]
LOC551668	ame-miR-317-3p	4693	24976	10425	24948	77543	17527	4500.01	3790.88	4996.67	32532.2	44743.4	29522.6	8.7e-35	3.2694	up	--	--	Biological Process: TOR signaling (GO:0031929);; Cellular Component: TORC1 complex (GO:0031931);;	K07204|0|ame:551668|K07204 regulatory associated protein of mTOR | (RefSeq) RPTOR; regulatory-associated protein of mTOR	[D]	Cell cycle control, cell division, chromosome partitioning	WD domain, G-beta repeat;; Anaphase-promoting complex subunit 4 WD40 domain;; HEAT repeat;; Raptor N-terminal CASPase like domain	Protein raptor homolog OS=Dictyostelium discoideum OX=44689 GN=raptor PE=1 SV=1	S	Function unknown	PREDICTED: LOW QUALITY PROTEIN: regulatory-associated protein of mTOR [Apis mellifera]
LOC410390	ame-miR-317-3p	4693	24976	10425	24948	77543	17527	4500.01	3790.88	4996.67	32532.2	44743.4	29522.6	8.7e-35	3.2694	up	--	--	Cellular Component: nucleus (GO:0005634);; Biological Process: mRNA processing (GO:0006397);;	K14408|0|ame:410390|K14408 cleavage stimulation factor subunit 3 | (RefSeq) protein suppressor of forked	[A]	RNA processing and modification	Suppressor of forked protein (Suf)	Protein suppressor of forked OS=Drosophila melanogaster OX=7227 GN=su(f) PE=1 SV=2	A	RNA processing and modification	PREDICTED: protein suppressor of forked [Apis mellifera]
LOC411303	ame-miR-317-3p	4693	24976	10425	24948	77543	17527	4500.01	3790.88	4996.67	32532.2	44743.4	29522.6	8.7e-35	3.2694	up	--	--	Molecular Function: extracellular ligand-gated ion channel activity (GO:0005230);; Cellular Component: integral component of membrane (GO:0016021);; Biological Process: ion transmembrane transport (GO:0034220);;	--	[T]	Signal transduction mechanisms	Neurotransmitter-gated ion-channel ligand binding domain	Acetylcholine receptor subunit alpha-like 1 OS=Drosophila melanogaster OX=7227 GN=nAChRalpha1 PE=2 SV=2	U	Intracellular trafficking, secretion, and vesicular transport	nicotinic acetylcholine receptor alpha9 subunit precursor [Apis mellifera]
LOC100577879	ame-miR-317-3p	4693	24976	10425	24948	77543	17527	4500.01	3790.88	4996.67	32532.2	44743.4	29522.6	8.7e-35	3.2694	up	[P]	Inorganic ion transport and metabolism	--	--	[R]	General function prediction only	Eukaryotic-type carbonic anhydrase	Putative carbonic anhydrase-like protein 2 OS=Caenorhabditis elegans OX=6239 GN=cah-2 PE=1 SV=3	P	Inorganic ion transport and metabolism	PREDICTED: carbonic anhydrase-related protein 10 isoform X4 [Apis mellifera]
LOC724501	ame-miR-317-3p	4693	24976	10425	24948	77543	17527	4500.01	3790.88	4996.67	32532.2	44743.4	29522.6	8.7e-35	3.2694	up	--	--	--	K02157|0|ame:724501|K02157 axin 1 | (RefSeq) Axin, GB10404, GB11539; Axis inhibition protein	[T]	Signal transduction mechanisms	DIX domain;; Regulator of G protein signaling domain;; Axin beta-catenin binding domain	Axin OS=Drosophila melanogaster OX=7227 GN=Axn PE=1 SV=1	K	Transcription	PREDICTED: axin-2 isoform X1 [Apis mellifera]
LOC102655479	ame-miR-317-3p	4693	24976	10425	24948	77543	17527	4500.01	3790.88	4996.67	32532.2	44743.4	29522.6	8.7e-35	3.2694	up	[T]	Signal transduction mechanisms	--	--	[D]	Cell cycle control, cell division, chromosome partitioning	Ankyrin repeats (many copies);; Ankyrin repeats (3 copies);; Ankyrin repeat;; Ankyrin repeat;; Ankyrin repeats (many copies);; SH3 domain;; Variant SH3 domain;; Variant SH3 domain	Apoptotic enhancer 1 protein OS=Caenorhabditis elegans OX=6239 GN=ape-1 PE=1 SV=1	T	Signal transduction mechanisms	PREDICTED: apoptosis-stimulating of p53 protein 2-like isoform X1 [Apis mellifera]
LOC411115	ame-miR-317-3p	4693	24976	10425	24948	77543	17527	4500.01	3790.88	4996.67	32532.2	44743.4	29522.6	8.7e-35	3.2694	up	--	--	Molecular Function: ubiquitin-protein transferase activity (GO:0004842);; Biological Process: apoptotic process (GO:0006915);; Biological Process: protein ubiquitination (GO:0016567);; Biological Process: regulation of cytokinesis (GO:0032465);;	K10586|0|ame:411115|K10586 baculoviral IAP repeat-containing protein 6 (apollon) [EC:2.3.2.23] | (RefSeq) baculoviral IAP repeat-containing protein 6	[O]	Posttranslational modification, protein turnover, chaperones	Baculoviral IAP repeat-containing protein 6;; Ubiquitin-conjugating enzyme;; Inhibitor of Apoptosis domain	Probable ubiquitin-conjugating enzyme protein 17 OS=Caenorhabditis elegans OX=6239 GN=ubc-17 PE=3 SV=3	O	Posttranslational modification, protein turnover, chaperones	PREDICTED: LOW QUALITY PROTEIN: baculoviral IAP repeat-containing protein 6 [Apis mellifera]
LOC412825	ame-miR-317-3p	4693	24976	10425	24948	77543	17527	4500.01	3790.88	4996.67	32532.2	44743.4	29522.6	8.7e-35	3.2694	up	[M]	Cell wall/membrane/envelope biogenesis	Molecular Function: calcium ion binding (GO:0005509);; Cellular Component: integral component of membrane (GO:0016021);;	--	[T]	Signal transduction mechanisms	Putative ephrin-receptor like;; EGF-like domain;; CUB domain;; Human growth factor-like EGF;; Sushi repeat (SCR repeat);; HYR domain;; F5/8 type C domain;; Lectin C-type domain;; Calcium-binding EGF domain;; Concanavalin A-like lectin/glucanases superfamily;; Low-density lipoprotein receptor domain class A	Fibropellin-1 OS=Strongylocentrotus purpuratus OX=7668 GN=EGF1 PE=1 SV=2	S	Function unknown	PREDICTED: sushi, von Willebrand factor type A, EGF and pentraxin domain-containing protein 1 isoform X1 [Apis cerana]
LOC413197	ame-miR-317-3p	4693	24976	10425	24948	77543	17527	4500.01	3790.88	4996.67	32532.2	44743.4	29522.6	8.7e-35	3.2694	up	[T]	Signal transduction mechanisms	Molecular Function: G-protein coupled receptor kinase activity (GO:0004703);; Molecular Function: ATP binding (GO:0005524);; Biological Process: protein phosphorylation (GO:0006468);; Biological Process: signal transduction (GO:0007165);;	K00910|0|ame:413197|K00910 beta-adrenergic-receptor kinase [EC:2.7.11.15] | (RefSeq) Gprk1; G protein-coupled receptor kinase 1	[T]	Signal transduction mechanisms	Protein kinase domain;; Protein tyrosine kinase;; Regulator of G protein signaling domain	G protein-coupled receptor kinase 1 OS=Drosophila melanogaster OX=7227 GN=Gprk1 PE=2 SV=2	T	Signal transduction mechanisms	PREDICTED: G protein-coupled receptor kinase 1 [Apis mellifera]
LOC408372	ame-miR-317-3p	4693	24976	10425	24948	77543	17527	4500.01	3790.88	4996.67	32532.2	44743.4	29522.6	8.7e-35	3.2694	up	--	--	Molecular Function: RNA binding (GO:0003723);;	K13162|0|ame:408372|K13162 poly(rC)-binding protein 2/3/4 | (RefSeq) poly(rC)-binding protein 3	[AR]	--	KH domain;; KH domain;; KH domain	--	S	Function unknown	PREDICTED: poly(rC)-binding protein 4 isoform X3 [Apis mellifera]
LOC412955	ame-miR-317-3p	4693	24976	10425	24948	77543	17527	4500.01	3790.88	4996.67	32532.2	44743.4	29522.6	8.7e-35	3.2694	up	--	--	Molecular Function: DNA binding (GO:0003677);;	--	--	--	BTB/POZ domain;; helix-turn-helix, Psq domain	Protein jim lovell OS=Drosophila melanogaster OX=7227 GN=lov PE=2 SV=2	S	Function unknown	PREDICTED: protein jim lovell [Apis mellifera]
LOC726457	ame-miR-263a-5p	12506	97128	27748	1328	2607	900	11991.7	14742.2	13299.5	1731.71	1504.28	1515.97	5.16e-32	-2.82593	down	[O]	Posttranslational modification, protein turnover, chaperones	Molecular Function: ionotropic glutamate receptor activity (GO:0004970);; Cellular Component: extracellular space (GO:0005615);; Cellular Component: integral component of membrane (GO:0016021);; Biological Process: ionotropic glutamate receptor signaling pathway (GO:0035235);;	--	[V]	Defense mechanisms	Serpin (serine protease inhibitor)	--	O	Posttranslational modification, protein turnover, chaperones	PREDICTED: flocculation protein FLO11-like isoform X1 [Apis mellifera]
LOC413451	ame-miR-263a-5p	12506	97128	27748	1328	2607	900	11991.7	14742.2	13299.5	1731.71	1504.28	1515.97	5.16e-32	-2.82593	down	--	--	Biological Process: signal transduction (GO:0007165);;	K20635|0|ame:413451|K20635 Rho GTPase-activating protein 11 | (RefSeq) GB18911; rho GTPase-activating protein gacF-like	[TZ]	--	RhoGAP domain	GTPase-activating protein CdGAPr OS=Drosophila melanogaster OX=7227 GN=CdGAPr PE=1 SV=2	S	Function unknown	PREDICTED: rho GTPase-activating protein gacF-like isoform X1 [Apis mellifera]
LOC412893	ame-miR-34-5p	1860	7818	3442	6359	16941	4815	1783.51	1186.62	1649.74	8292.15	9775.2	8110.43	1.16e-24	2.75615	up	--	--	Cellular Component: integral component of membrane (GO:0016021);;	--	[R]	General function prediction only	Immunoglobulin domain;; Immunoglobulin domain;; Immunoglobulin I-set domain;; Immunoglobulin domain;; CD80-like C2-set immunoglobulin domain;; Immunoglobulin V-set domain;; Immunoglobulin C1-set domain	Muscle M-line assembly protein unc-89 OS=Caenorhabditis elegans OX=6239 GN=unc-89 PE=1 SV=3	S	Function unknown	PREDICTED: uncharacterized protein LOC412893 isoform X1 [Apis mellifera]
LOC551168	ame-miR-34-5p	1860	7818	3442	6359	16941	4815	1783.51	1186.62	1649.74	8292.15	9775.2	8110.43	1.16e-24	2.75615	up	[X]	Mobilome: prophages, transposons	Cellular Component: integral component of membrane (GO:0016021);;	K16353|0|ame:551168|K16353 protein sidekick | (RefSeq) IGFn3-8; protein sidekick	[T]	Signal transduction mechanisms	Fibronectin type III domain;; Immunoglobulin I-set domain;; Immunoglobulin domain;; Immunoglobulin domain;; Immunoglobulin domain;; Immunoglobulin V-set domain;; Purple acid Phosphatase, N-terminal domain;; Ig-like domain on T-cell surface glycoprotein CD3 epsilon chain;; CD80-like C2-set immunoglobulin domain	Protein sidekick OS=Drosophila melanogaster OX=7227 GN=sdk PE=1 SV=2	U	Intracellular trafficking, secretion, and vesicular transport	PREDICTED: protein sidekick isoform X1 [Apis mellifera]
LOC726948	ame-miR-34-5p	1860	7818	3442	6359	16941	4815	1783.51	1186.62	1649.74	8292.15	9775.2	8110.43	1.16e-24	2.75615	up	--	--	--	--	[H]	Coenzyme transport and metabolism	CUB domain	Suppressor of lurcher protein 1 OS=Caenorhabditis elegans OX=6239 GN=sol-1 PE=1 SV=3	S	Function unknown	PREDICTED: suppressor of lurcher protein 1 isoform X1 [Apis mellifera]
LOC408661	ame-miR-34-5p	1860	7818	3442	6359	16941	4815	1783.51	1186.62	1649.74	8292.15	9775.2	8110.43	1.16e-24	2.75615	up	--	--	Molecular Function: nucleic acid binding (GO:0003676);; Molecular Function: metal ion binding (GO:0046872);;	K17452|0|ame:408661|K17452 zinc finger protein AEBP2 | (RefSeq) GB19838; uncharacterized LOC408661	[R]	General function prediction only	--	Zinc finger protein jing homolog OS=Aedes aegypti OX=7159 GN=AAEL000263 PE=3 SV=1	S	Function unknown	PREDICTED: uncharacterized protein LOC408661 isoform X1 [Apis mellifera]
LOC408699	ame-miR-34-5p	1860	7818	3442	6359	16941	4815	1783.51	1186.62	1649.74	8292.15	9775.2	8110.43	1.16e-24	2.75615	up	--	--	Molecular Function: 3',5'-cyclic-nucleotide phosphodiesterase activity (GO:0004114);; Biological Process: signal transduction (GO:0007165);;	K18437|0|ame:408699|K18437 high affinity cAMP-specific and IBMX-insensitive 3',5'-cyclic phosphodiesterase 8 [EC:3.1.4.53] | (RefSeq) high affinity cAMP-specific and IBMX-insensitive 3',5'-cyclic phosphodiesterase 8A	[T]	Signal transduction mechanisms	3'5'-cyclic nucleotide phosphodiesterase;; PAS domain	High affinity cAMP-specific and IBMX-insensitive 3&apos;,5&apos;-cyclic phosphodiesterase 8 OS=Drosophila melanogaster OX=7227 GN=Pde8 PE=2 SV=1	T	Signal transduction mechanisms	PREDICTED: high affinity cAMP-specific and IBMX-insensitive 3&apos;,5&apos;-cyclic phosphodiesterase 8A isoform X1 [Apis mellifera]
LOC408883	ame-miR-34-5p	1860	7818	3442	6359	16941	4815	1783.51	1186.62	1649.74	8292.15	9775.2	8110.43	1.16e-24	2.75615	up	[F]	Nucleotide transport and metabolism	Molecular Function: zinc ion binding (GO:0008270);; Molecular Function: hydrolase activity (GO:0016787);;	K01493|6.88724e-131|ame:408883|K01493 dCMP deaminase [EC:3.5.4.12] | (RefSeq) deoxycytidylate deaminase	[F]	Nucleotide transport and metabolism	Cytidine and deoxycytidylate deaminase zinc-binding region;; MafB19-like deaminase	Probable deoxycytidylate deaminase OS=Drosophila melanogaster OX=7227 GN=CG6951 PE=2 SV=1	F	Nucleotide transport and metabolism	PREDICTED: deoxycytidylate deaminase [Apis mellifera]
LOC413738	ame-miR-34-5p	1860	7818	3442	6359	16941	4815	1783.51	1186.62	1649.74	8292.15	9775.2	8110.43	1.16e-24	2.75615	up	--	--	Molecular Function: insulin receptor binding (GO:0005158);;	--	--	--	PTB domain (IRS-1 type)	--	S	Function unknown	PREDICTED: uncharacterized protein LOC413738 isoform X1 [Apis mellifera]
LOC412839	ame-miR-34-5p	1860	7818	3442	6359	16941	4815	1783.51	1186.62	1649.74	8292.15	9775.2	8110.43	1.16e-24	2.75615	up	--	--	Cellular Component: nucleus (GO:0005634);; Biological Process: regulation of transcription, DNA-templated (GO:0006355);; Molecular Function: sequence-specific DNA binding (GO:0043565);;	--	[K]	Transcription	Homeobox KN domain;; Homeobox domain	Homeobox protein caupolican OS=Drosophila melanogaster OX=7227 GN=caup PE=2 SV=2	K	Transcription	PREDICTED: iroquois-class homeodomain protein IRX-6 isoform X3 [Apis mellifera]
LOC410365	ame-miR-34-5p	1860	7818	3442	6359	16941	4815	1783.51	1186.62	1649.74	8292.15	9775.2	8110.43	1.16e-24	2.75615	up	[DPM]	Cell cycle control, cell division, chromosome partitioning ;; Inorganic ion transport and metabolism ;; Cell wall/membrane/envelope biogenesis	Molecular Function: copper ion binding (GO:0005507);; Molecular Function: oxidoreductase activity (GO:0016491);; Biological Process: oxidation-reduction process (GO:0055114);;	--	[Q]	Secondary metabolites biosynthesis, transport and catabolism	Multicopper oxidase;; Multicopper oxidase;; Multicopper oxidase	--	Q	Secondary metabolites biosynthesis, transport and catabolism	PREDICTED: L-ascorbate oxidase [Apis mellifera]
LOC102656661	ame-miR-34-5p	1860	7818	3442	6359	16941	4815	1783.51	1186.62	1649.74	8292.15	9775.2	8110.43	1.16e-24	2.75615	up	--	--	Molecular Function: metal ion binding (GO:0046872);;	--	--	--	--	Protein disconnected OS=Drosophila melanogaster OX=7227 GN=disco PE=1 SV=2	S	Function unknown	PREDICTED: uncharacterized protein LOC102656661 isoform X1 [Apis mellifera]
LOC410489	novel_miR_124	683	7392	2175	35	124	29	654.913	1121.97	1042.47	45.6401	71.5497	48.8479	2.1e-23	-3.79777	down	[M]	Cell wall/membrane/envelope biogenesis	Molecular Function: motor activity (GO:0003774);; Molecular Function: actin binding (GO:0003779);; Molecular Function: protein kinase activity (GO:0004672);; Molecular Function: ATP binding (GO:0005524);; Biological Process: protein phosphorylation (GO:0006468);; Cellular Component: myosin complex (GO:0016459);;	K08834|0|ame:410489|K08834 myosin III [EC:2.7.11.1] | (RefSeq) Myo3; myosin-IIIb	[N]	Cell motility	Myosin head (motor domain);; Protein kinase domain;; Protein tyrosine kinase;; IQ calmodulin-binding motif	Neither inactivation nor afterpotential protein C OS=Drosophila melanogaster OX=7227 GN=ninaC PE=1 SV=2	Z	Cytoskeleton	PREDICTED: myosin-IIIb isoform X1 [Apis mellifera]
LOC413224	novel_miR_124	683	7392	2175	35	124	29	654.913	1121.97	1042.47	45.6401	71.5497	48.8479	2.1e-23	-3.79777	down	--	--	--	K13806|0|ame:413224|K13806 sn1-specific diacylglycerol lipase [EC:3.1.1.-] | (RefSeq) inaE; sn1-specific diacylglycerol lipase alpha	[IOT]	--	Lipase (class 3)	--	S	Function unknown	PREDICTED: sn1-specific diacylglycerol lipase alpha isoform X1 [Apis cerana]
LOC411336	novel_miR_124	683	7392	2175	35	124	29	654.913	1121.97	1042.47	45.6401	71.5497	48.8479	2.1e-23	-3.79777	down	--	--	Molecular Function: olfactory receptor activity (GO:0004984);; Molecular Function: odorant binding (GO:0005549);; Cellular Component: integral component of membrane (GO:0016021);; Biological Process: detection of chemical stimulus involved in sensory perception of smell (GO:0050911);;	--	--	--	--	--	S	Function unknown	PREDICTED: uncharacterized protein LOC411336 isoform X4 [Apis mellifera]
LOC100577492	novel_miR_124	683	7392	2175	35	124	29	654.913	1121.97	1042.47	45.6401	71.5497	48.8479	2.1e-23	-3.79777	down	--	--	Cellular Component: cytoskeleton (GO:0005856);;	--	[T]	Signal transduction mechanisms	FERM central domain;; PDZ domain (Also known as DHR or GLGF);; FERM C-terminal PH-like domain	--	S	Function unknown	PREDICTED: uncharacterized protein LOC100577492 [Apis mellifera]
LOC409722	novel_miR_124	683	7392	2175	35	124	29	654.913	1121.97	1042.47	45.6401	71.5497	48.8479	2.1e-23	-3.79777	down	[S]	Function unknown	--	--	[O]	Posttranslational modification, protein turnover, chaperones	Low-density lipoprotein receptor domain class A;; Immunoglobulin domain;; Immunoglobulin I-set domain;; Laminin B (Domain IV);; Immunoglobulin domain;; Immunoglobulin domain;; Immunoglobulin V-set domain;; Laminin G domain;; Laminin G domain;; Laminin EGF domain;; Izumo-like Immunoglobulin domain;; CD80-like C2-set immunoglobulin domain;; EGF-like domain;; Immunoglobulin C2-set domain	Basement membrane proteoglycan OS=Caenorhabditis elegans OX=6239 GN=unc-52 PE=1 SV=2	S	Function unknown	PREDICTED: basement membrane-specific heparan sulfate proteoglycan core protein isoform X1 [Apis florea]
LOC726461	novel_miR_95	3417	31360	8941	459	1199	357	3276.48	4759.85	4285.39	598.537	691.84	601.334	6.6e-17	-2.4487	down	[T]	Signal transduction mechanisms	--	K15009|0|hst:105181967|K15009 SH3 and multiple ankyrin repeat domains protein | (RefSeq) SH3 and multiple ankyrin repeat domains protein 1	[R]	General function prediction only	Ankyrin repeats (3 copies);; Ankyrin repeats (many copies);; Ankyrin repeat;; PDZ domain (Also known as DHR or GLGF);; Ankyrin repeat;; Ankyrin repeats (many copies);; N-terminal or F0 domain of Talin-head FERM	Protein shank OS=Caenorhabditis elegans OX=6239 GN=shn-1 PE=1 SV=1	S	Function unknown	PREDICTED: SH3 and multiple ankyrin repeat domains protein 1 [Apis mellifera]
LOC412747	novel_miR_95	3417	31360	8941	459	1199	357	3276.48	4759.85	4285.39	598.537	691.84	601.334	6.6e-17	-2.4487	down	[NW]	Cell motility ;; Extracellular structures	Molecular Function: protein serine/threonine kinase activity (GO:0004674);; Molecular Function: protein serine/threonine/tyrosine kinase activity (GO:0004712);; Molecular Function: protein tyrosine kinase activity (GO:0004713);; Molecular Function: ATP binding (GO:0005524);; Cellular Component: cytoplasm (GO:0005737);; Cellular Component: basolateral plasma membrane (GO:0016323);; Cellular Compon…	K16288|0|ame:412747|K16288 receptor-interacting serine/threonine-protein kinase 5 [EC:2.7.11.1] | (RefSeq) Ripk5, DSTYK; receptor interacting protein kinase 5	[T]	Signal transduction mechanisms	Protein kinase domain;; Protein tyrosine kinase	Dual serine/threonine and tyrosine protein kinase OS=Apis mellifera OX=7460 GN=DSTYK PE=2 SV=1	T	Signal transduction mechanisms	PREDICTED: dual serine/threonine and tyrosine protein kinase isoform X2 [Apis mellifera]
LOC102679668	novel_miR_104	31	85	30	113	362	108	29.7252	12.9014	14.3789	147.352	208.879	181.916	2.61e-13	3.53931	up	--	--	Molecular Function: carbohydrate binding (GO:0030246);;	--	[O]	Posttranslational modification, protein turnover, chaperones	Carboxypeptidase regulatory-like domain;; SdrD B-like domain;; Protein of unknown function (DUF2012);; CarboxypepD_reg-like domain;; Polysaccharide lyase family 4, domain II	--	S	Function unknown	PREDICTED: nodal modulator 3-like [Apis dorsata]
LOC100576404	novel_miR_104	31	85	30	113	362	108	29.7252	12.9014	14.3789	147.352	208.879	181.916	2.61e-13	3.53931	up	[L]	Replication, recombination and repair	Molecular Function: helicase activity (GO:0004386);;	--	[A]	RNA processing and modification	AAA domain;; AAA domain;; AAA domain;; AAA domain	Regulator of nonsense transcripts 1 homolog OS=Drosophila melanogaster OX=7227 GN=Upf1 PE=1 SV=2	L	Replication, recombination and repair	PREDICTED: probable helicase with zinc finger domain [Apis mellifera]
LOC410295	novel_miR_104	31	85	30	113	362	108	29.7252	12.9014	14.3789	147.352	208.879	181.916	2.61e-13	3.53931	up	[J]	Translation, ribosomal structure and biogenesis	Biological Process: tRNA modification (GO:0006400);; Molecular Function: zinc ion binding (GO:0008270);; Molecular Function: queuine tRNA-ribosyltransferase activity (GO:0008479);; Biological Process: queuosine biosynthetic process (GO:0008616);;	K15407|0|ame:410295|K15407 queuine tRNA-ribosyltransferase subunit QTRTD1 [EC:2.4.2.29] | (RefSeq) GB10305; queuine tRNA-ribosyltransferase subunit QTRTD1 homolog	[A]	RNA processing and modification	Queuine tRNA-ribosyltransferase	Queuine tRNA-ribosyltransferase accessory subunit 2 OS=Culex quinquefasciatus OX=7176 GN=CPIJ003941 PE=3 SV=1	J	Translation, ribosomal structure and biogenesis	PREDICTED: queuine tRNA-ribosyltransferase subunit QTRTD1 homolog isoform X1 [Apis mellifera]
LOC409860	ame-miR-3770-5p	0	5	1	14	23	18	0	0.758905	0.479297	18.256	13.2713	30.3194	6.18e-13	5.18312	up	[R]	General function prediction only	Biological Process: metabolic process (GO:0008152);; Cellular Component: integral component of membrane (GO:0016021);; Molecular Function: transferase activity (GO:0016740);;	K05288|0|ame:409860|K05288 phosphatidylinositol glycan, class O | (RefSeq) GPI ethanolamine phosphate transferase 3	[T]	Signal transduction mechanisms	Type I phosphodiesterase / nucleotide pyrophosphatase	--	S	Function unknown	PREDICTED: GPI ethanolamine phosphate transferase 3 isoform X1 [Apis mellifera]
LOC413048	ame-miR-3770-5p	0	5	1	14	23	18	0	0.758905	0.479297	18.256	13.2713	30.3194	6.18e-13	5.18312	up	[P]	Inorganic ion transport and metabolism	Biological Process: sulfate assimilation (GO:0000103);; Molecular Function: adenylylsulfate kinase activity (GO:0004020);; Molecular Function: sulfate adenylyltransferase (ATP) activity (GO:0004781);; Molecular Function: ATP binding (GO:0005524);; Biological Process: phosphorylation (GO:0016310);;	K13811|0|ame:413048|K13811 3'-phosphoadenosine 5'-phosphosulfate synthase [EC:2.7.7.4 2.7.1.25] | (RefSeq) GB11122; bifunctional 3'-phosphoadenosine 5'-phosphosulfate synthase 2-like	[F]	Nucleotide transport and metabolism	Adenylylsulphate kinase;; ATP-sulfurylase;; PUA-like domain	Bifunctional 3&apos;-phosphoadenosine 5&apos;-phosphosulfate synthase OS=Urechis caupo OX=6431 PE=2 SV=1	P	Inorganic ion transport and metabolism	PREDICTED: bifunctional 3&apos;-phosphoadenosine 5&apos;-phosphosulfate synthase 2-like isoform X2 [Apis mellifera]
LOC413503	novel_miR_11	133643	607052	216938	197753	490994	155391	128147	92139	103978	257870	283310	261742	6.9e-12	1.55154	up	--	--	--	--	[P]	Inorganic ion transport and metabolism	Ion channel	TWiK family of potassium channels protein 18 OS=Caenorhabditis elegans OX=6239 GN=twk-18 PE=1 SV=2	P	Inorganic ion transport and metabolism	PREDICTED: TWiK family of potassium channels protein 18-like [Apis mellifera]
LOC410178	novel_miR_11	133643	607052	216938	197753	490994	155391	128147	92139	103978	257870	283310	261742	6.9e-12	1.55154	up	--	--	--	--	[F]	Nucleotide transport and metabolism	PDZ domain (Also known as DHR or GLGF);; PDZ domain;; Guanylate kinase	Disks large 1 tumor suppressor protein OS=Drosophila melanogaster OX=7227 GN=dlg1 PE=1 SV=2	S	Function unknown	PREDICTED: disks large homolog 5 isoform X1 [Apis mellifera]
LOC410468	novel_miR_11	133643	607052	216938	197753	490994	155391	128147	92139	103978	257870	283310	261742	6.9e-12	1.55154	up	--	--	Molecular Function: DNA binding (GO:0003677);; Cellular Component: nucleus (GO:0005634);; Biological Process: regulation of transcription, DNA-templated (GO:0006355);; Molecular Function: protein dimerization activity (GO:0046983);;	K09090|3.21535e-165|ame:410468|K09090 hairy and enhancer of split, invertebrate | (RefSeq) h; protein hairy	[K]	Transcription	Helix-loop-helix DNA-binding domain;; Hairy Orange	Protein hairy OS=Drosophila melanogaster OX=7227 GN=h PE=1 SV=2	K	Transcription	PREDICTED: protein hairy isoform X1 [Apis mellifera]
LOC100578776	novel_miR_11	133643	607052	216938	197753	490994	155391	128147	92139	103978	257870	283310	261742	6.9e-12	1.55154	up	--	--	--	--	--	--	--	--	S	Function unknown	PREDICTED: uncharacterized protein LOC100578776 isoform X1 [Apis mellifera]
LOC725524	novel_miR_11	133643	607052	216938	197753	490994	155391	128147	92139	103978	257870	283310	261742	6.9e-12	1.55154	up	--	--	--	--	--	--	--	Zinc finger protein on ecdysone puffs OS=Drosophila melanogaster OX=7227 GN=Pep PE=1 SV=1	S	Function unknown	PREDICTED: uncharacterized protein DDB_G0283697 isoform X3 [Apis mellifera]
LOC412839	novel_miR_11	133643	607052	216938	197753	490994	155391	128147	92139	103978	257870	283310	261742	6.9e-12	1.55154	up	--	--	Cellular Component: nucleus (GO:0005634);; Biological Process: regulation of transcription, DNA-templated (GO:0006355);; Molecular Function: sequence-specific DNA binding (GO:0043565);;	--	[K]	Transcription	Homeobox KN domain;; Homeobox domain	Homeobox protein caupolican OS=Drosophila melanogaster OX=7227 GN=caup PE=2 SV=2	K	Transcription	PREDICTED: iroquois-class homeodomain protein IRX-6 isoform X3 [Apis mellifera]
LOC406088	novel_miR_11	133643	607052	216938	197753	490994	155391	128147	92139	103978	257870	283310	261742	6.9e-12	1.55154	up	--	--	Molecular Function: lipid transporter activity (GO:0005319);; Cellular Component: extracellular region (GO:0005576);; Biological Process: lipid transport (GO:0006869);; Molecular Function: nutrient reservoir activity (GO:0045735);;	--	[I]	Lipid transport and metabolism	Lipoprotein amino terminal region;; Domain of unknown function (DUF1943);; von Willebrand factor type D domain	Vitellogenin OS=Apis mellifera OX=7460 GN=Vg PE=1 SV=1	S	Function unknown	vitellogenin precursor [Apis mellifera]
LOC412844	novel_miR_11	133643	607052	216938	197753	490994	155391	128147	92139	103978	257870	283310	261742	6.9e-12	1.55154	up	[T]	Signal transduction mechanisms	Molecular Function: protein tyrosine phosphatase activity (GO:0004725);; Biological Process: regulation of exit from mitosis (GO:0007096);; Molecular Function: protein tyrosine/serine/threonine phosphatase activity (GO:0008138);; Biological Process: peptidyl-tyrosine dephosphorylation (GO:0035335);;	K06639|0|ame:412844|K06639 cell division cycle 14 [EC:3.1.3.16 3.1.3.48] | (RefSeq) GB14237; dual specificity protein phosphatase CDC14B-like	[V]	Defense mechanisms	Dual specificity protein phosphatase, N-terminal half;; Dual specificity phosphatase, catalytic domain;; Protein-tyrosine phosphatase	Probable tyrosine-protein phosphatase cdc-14 OS=Caenorhabditis elegans OX=6239 GN=cdc-14 PE=1 SV=2	T	Signal transduction mechanisms	PREDICTED: dual specificity protein phosphatase CDC14B-like [Apis mellifera]
LOC411345	novel_miR_11	133643	607052	216938	197753	490994	155391	128147	92139	103978	257870	283310	261742	6.9e-12	1.55154	up	--	--	--	--	[T]	Signal transduction mechanisms	Immunoglobulin domain;; Immunoglobulin I-set domain;; Immunoglobulin domain;; Immunoglobulin domain;; Immunoglobulin V-set domain	Lachesin OS=Schistocerca americana OX=7009 GN=LAC PE=1 SV=1	S	Function unknown	PREDICTED: neurotrimin-like isoform X1 [Apis cerana]
LOC409051	novel_miR_11	133643	607052	216938	197753	490994	155391	128147	92139	103978	257870	283310	261742	6.9e-12	1.55154	up	[D]	Cell cycle control, cell division, chromosome partitioning	--	K10380|0|ame:409051|K10380 ankyrin | (RefSeq) Ank; microtubule-associated protein futsch	[M]	Cell wall/membrane/envelope biogenesis	Ankyrin repeats (3 copies);; Apolipoprotein A1/A4/E domain;; Ankyrin repeat;; Ankyrin repeats (many copies);; Ankyrin repeats (many copies);; Ankyrin repeat;; ZU5 domain;; Uncharacterized protein conserved in bacteria (DUF2076);; Death domain;; NHR1 homology to TAF	Tankyrase OS=Drosophila melanogaster OX=7227 GN=Tnks PE=1 SV=1	S	Function unknown	PREDICTED: microtubule-associated protein futsch [Apis mellifera]
LOC409674	novel_miR_11	133643	607052	216938	197753	490994	155391	128147	92139	103978	257870	283310	261742	6.9e-12	1.55154	up	--	--	Cellular Component: integral component of membrane (GO:0016021);;	--	--	--	--	--	S	Function unknown	PREDICTED: uncharacterized protein LOC409674 isoform X1 [Apis mellifera]
LOC409740	novel_miR_11	133643	607052	216938	197753	490994	155391	128147	92139	103978	257870	283310	261742	6.9e-12	1.55154	up	--	--	Molecular Function: transporter activity (GO:0005215);; Cellular Component: intracellular (GO:0005622);; Biological Process: transport (GO:0006810);;	--	[I]	Lipid transport and metabolism	CRAL/TRIO domain	Retinol-binding protein pinta OS=Drosophila melanogaster OX=7227 GN=pinta PE=2 SV=1	S	Function unknown	PREDICTED: alpha-tocopherol transfer protein-like [Apis mellifera]
LOC410685	novel_miR_11	133643	607052	216938	197753	490994	155391	128147	92139	103978	257870	283310	261742	6.9e-12	1.55154	up	[M]	Cell wall/membrane/envelope biogenesis	Molecular Function: protein kinase activity (GO:0004672);; Molecular Function: ATP binding (GO:0005524);; Biological Process: protein phosphorylation (GO:0006468);; Cellular Component: integral component of membrane (GO:0016021);;	K05127|0|ame:410685|K05127 PTK7 protein tyrosine kinase 7 [EC:2.7.10.1] | (RefSeq) GB18159; inactive tyrosine-protein kinase 7-like	[RP]	--	Immunoglobulin domain;; Immunoglobulin I-set domain;; Protein tyrosine kinase;; Immunoglobulin domain;; Immunoglobulin domain;; Protein kinase domain;; Immunoglobulin V-set domain;; Ig-like domain on T-cell surface glycoprotein CD3 epsilon chain;; T-cell surface glycoprotein CD3 delta chain;; CD80-like C2-set immunoglobulin domain;; Izumo-like Immunoglobulin domain;; Immunoglobulin C1-set domain;…	Tyrosine-protein kinase-like otk OS=Drosophila mojavensis OX=7230 GN=otk PE=3 SV=1	T	Signal transduction mechanisms	PREDICTED: inactive tyrosine-protein kinase 7-like [Apis mellifera]
LOC100577397	novel_miR_11	133643	607052	216938	197753	490994	155391	128147	92139	103978	257870	283310	261742	6.9e-12	1.55154	up	--	--	Molecular Function: growth factor activity (GO:0008083);; Cellular Component: membrane (GO:0016020);;	--	--	--	PDGF/VEGF domain	--	S	Function unknown	PREDICTED: DNA ligase 1-like [Apis mellifera]
LOC408358	novel_miR_11	133643	607052	216938	197753	490994	155391	128147	92139	103978	257870	283310	261742	6.9e-12	1.55154	up	--	--	--	K17589|0|ame:408358|K17589 RB1-inducible coiled-coil protein 1 | (RefSeq) RB1-inducible coiled-coil protein 1	[KRT]	--	Autophagy-related protein 11	--	S	Function unknown	PREDICTED: RB1-inducible coiled-coil protein 1 isoform X1 [Apis mellifera]
LOC726051	novel_miR_11	133643	607052	216938	197753	490994	155391	128147	92139	103978	257870	283310	261742	6.9e-12	1.55154	up	[M]	Cell wall/membrane/envelope biogenesis	Molecular Function: protein serine/threonine kinase activity (GO:0004674);; Molecular Function: ATP binding (GO:0005524);; Biological Process: protein phosphorylation (GO:0006468);;	K08861|0|ame:726051|K08861 polo-like kinase 2 [EC:2.7.11.21] | (RefSeq) GB15479; serine/threonine-protein kinase PLK1-like	[D]	Cell cycle control, cell division, chromosome partitioning	Protein kinase domain;; Protein tyrosine kinase;; POLO box duplicated region;; Kinase-like	Serine/threonine-protein kinase plk-2 OS=Caenorhabditis elegans OX=6239 GN=plk-2 PE=1 SV=1	T	Signal transduction mechanisms	PREDICTED: serine/threonine-protein kinase PLK1-like isoform X1 [Apis cerana]
LOC107964494	novel_miR_11	133643	607052	216938	197753	490994	155391	128147	92139	103978	257870	283310	261742	6.9e-12	1.55154	up	--	--	--	--	--	--	Protein of unknown function (DUF4497)	--	L	Replication, recombination and repair	PREDICTED: uncharacterized protein LOC107964494 [Apis mellifera]
LOC725318	novel_miR_11	133643	607052	216938	197753	490994	155391	128147	92139	103978	257870	283310	261742	6.9e-12	1.55154	up	--	--	Cellular Component: integral component of membrane (GO:0016021);;	--	--	--	PMP-22/EMP/MP20/Claudin tight junction;; PMP-22/EMP/MP20/Claudin family	--	S	Function unknown	PREDICTED: uncharacterized protein LOC725318 isoform X1 [Apis mellifera]
LOC113218672	novel_miR_11	133643	607052	216938	197753	490994	155391	128147	92139	103978	257870	283310	261742	6.9e-12	1.55154	up	--	--	--	--	--	--	--	--	--	--	hypothetical protein APICC_03868 [Apis cerana cerana]
LOC107964589	novel_miR_11	133643	607052	216938	197753	490994	155391	128147	92139	103978	257870	283310	261742	6.9e-12	1.55154	up	--	--	--	--	--	--	--	--	S	Function unknown	PREDICTED: microtubule-associated protein futsch-like isoform X1 [Apis mellifera]
LOC724569	novel_miR_11	133643	607052	216938	197753	490994	155391	128147	92139	103978	257870	283310	261742	6.9e-12	1.55154	up	--	--	--	--	--	--	--	--	S	Function unknown	PREDICTED: mucin-5AC [Apis mellifera]
LOC410467	novel_miR_11	133643	607052	216938	197753	490994	155391	128147	92139	103978	257870	283310	261742	6.9e-12	1.55154	up	--	--	Cellular Component: extracellular region (GO:0005576);; Biological Process: negative regulation of peptidase activity (GO:0010466);; Molecular Function: peptidase inhibitor activity (GO:0030414);;	--	[TV]	--	Sushi repeat (SCR repeat);; WAP-type (Whey Acidic Protein) 'four-disulfide core'	Protein lev-9 OS=Caenorhabditis elegans OX=6239 GN=lev-9 PE=1 SV=3	S	Function unknown	PREDICTED: uncharacterized protein LOC410467 [Apis mellifera]
LOC409012	novel_miR_11	133643	607052	216938	197753	490994	155391	128147	92139	103978	257870	283310	261742	6.9e-12	1.55154	up	--	--	--	--	[U]	Intracellular trafficking, secretion, and vesicular transport	RIM-binding protein of the cytomatrix active zone	--	S	Function unknown	PREDICTED: bruchpilot isoform X1 [Apis mellifera]
LOC408337	novel_miR_11	133643	607052	216938	197753	490994	155391	128147	92139	103978	257870	283310	261742	6.9e-12	1.55154	up	--	--	--	K17598|0|ame:408337|K17598 synaptotagmin-like protein | (RefSeq) btsz; uncharacterized LOC408337	[TU]	--	C2 domain;; FYVE-type zinc finger	Synaptotagmin 2 OS=Caenorhabditis elegans OX=6239 GN=snt-2 PE=1 SV=1	S	Function unknown	PREDICTED: uncharacterized protein LOC408337 isoform X5 [Apis mellifera]
LOC102654860	novel_miR_11	133643	607052	216938	197753	490994	155391	128147	92139	103978	257870	283310	261742	6.9e-12	1.55154	up	--	--	--	--	--	--	--	--	--	--	PREDICTED: uncharacterized protein LOC102654860 isoform X1 [Apis mellifera]
LOC410060	ame-miR-3785-3p	1997	15914	4173	484	846	260	1914.88	2415.44	2000.1	631.137	488.154	437.946	3.92e-09	-1.77201	down	[T]	Signal transduction mechanisms	--	K04885|0|aec:105147283|K04885 potassium voltage-gated channel Shab-related subfamily B member 1 | (RefSeq) potassium voltage-gated channel protein Shab	[P]	Inorganic ion transport and metabolism	Ion transport protein;; BTB/POZ domain;; Ion channel	Potassium voltage-gated channel protein Shab OS=Drosophila melanogaster OX=7227 GN=Shab PE=1 SV=2	P	Inorganic ion transport and metabolism	PREDICTED: LOW QUALITY PROTEIN: potassium voltage-gated channel protein Shab [Apis florea]
LOC409818	ame-miR-3785-3p	1997	15914	4173	484	846	260	1914.88	2415.44	2000.1	631.137	488.154	437.946	3.92e-09	-1.77201	down	[R]	General function prediction only	Molecular Function: calcium:sodium antiporter activity (GO:0005432);; Biological Process: calcium ion transport (GO:0006816);; Biological Process: cell communication (GO:0007154);; Cellular Component: integral component of membrane (GO:0016021);; Biological Process: sodium ion transmembrane transport (GO:0035725);;	K05849|0|ame:409818|K05849 solute carrier family 8 (sodium/calcium exchanger) | (RefSeq) Calx; sodium/calcium exchanger 3	[PT]	--	Calx-beta domain;; Sodium/calcium exchanger protein;; C-terminal extension of sodium/calcium exchanger domain	Extracellular matrix protein 3 OS=Lytechinus variegatus OX=7654 GN=ECM3 PE=1 SV=1	P	Inorganic ion transport and metabolism	PREDICTED: sodium/calcium exchanger 1 isoform X1 [Apis mellifera]
LOC410320	ame-miR-3785-3p	1997	15914	4173	484	846	260	1914.88	2415.44	2000.1	631.137	488.154	437.946	3.92e-09	-1.77201	down	--	--	--	--	[S]	Function unknown	PDZ domain (Also known as DHR or GLGF);; PDZ domain	Uncharacterized protein C45G9.7 OS=Caenorhabditis elegans OX=6239 GN=C45G9.7 PE=1 SV=1	O	Posttranslational modification, protein turnover, chaperones	PREDICTED: whirlin isoform X1 [Apis mellifera]
LOC413366	ame-miR-3785-3p	1997	15914	4173	484	846	260	1914.88	2415.44	2000.1	631.137	488.154	437.946	3.92e-09	-1.77201	down	--	--	Cellular Component: nucleus (GO:0005634);; Biological Process: regulation of transcription, DNA-templated (GO:0006355);; Molecular Function: sequence-specific DNA binding (GO:0043565);;	K15614|0|ame:413366|K15614 homeobox protein SIX1 | (RefSeq) GB15213; homeobox protein SIX1-like	[K]	Transcription	Transcriptional regulator, SIX1, N-terminal SD domain;; Homeobox domain;; Homeobox KN domain	Protein sine oculis OS=Drosophila melanogaster OX=7227 GN=so PE=2 SV=1	K	Transcription	PREDICTED: homeobox protein SIX2-like isoform X1 [Apis mellifera]
LOC411229	ame-miR-3785-3p	1997	15914	4173	484	846	260	1914.88	2415.44	2000.1	631.137	488.154	437.946	3.92e-09	-1.77201	down	[E]	Amino acid transport and metabolism	Biological Process: proteolysis (GO:0006508);; Molecular Function: serine-type peptidase activity (GO:0008236);;	K01278|0|ame:411229|K01278 dipeptidyl-peptidase 4 [EC:3.4.14.5] | (RefSeq) GB10067; venom dipeptidyl peptidase 4-like	[O]	Posttranslational modification, protein turnover, chaperones	Dipeptidyl peptidase IV (DPP IV) N-terminal region;; Prolyl oligopeptidase family	Venom dipeptidyl peptidase 4 OS=Apis mellifera OX=7460 PE=1 SV=1	E	Amino acid transport and metabolism	PREDICTED: venom dipeptidyl peptidase 4-like isoform X3 [Apis mellifera]
LOC725988	ame-miR-3785-3p	1997	15914	4173	484	846	260	1914.88	2415.44	2000.1	631.137	488.154	437.946	3.92e-09	-1.77201	down	--	--	Cellular Component: integral component of membrane (GO:0016021);;	--	--	--	Protein of unknown function (DUF1676)	--	S	Function unknown	PREDICTED: uncharacterized protein LOC725988 [Apis mellifera]
LOC100578705	ame-miR-3785-3p	1997	15914	4173	484	846	260	1914.88	2415.44	2000.1	631.137	488.154	437.946	3.92e-09	-1.77201	down	--	--	Molecular Function: binding (GO:0005488);;	--	--	--	--	--	S	Function unknown	PREDICTED: titin homolog [Apis mellifera]
LOC552255	novel_miR_134	4	20	8	23	57	16	3.83551	3.03562	3.83437	29.992	32.8898	26.9505	9.8e-09	3.36284	up	--	--	Molecular Function: metal ion binding (GO:0046872);;	K02174|0|ame:552255|K02174 broad-complex core protein | (RefSeq) Br-c, GB14070; broad-complex	--	--	BTB/POZ domain;; C2H2-type zinc finger;; C2H2-type zinc finger;; Zinc finger, C2H2 type	Broad-complex core protein isoforms 1/2/3/4/5 OS=Drosophila melanogaster OX=7227 GN=br PE=1 SV=2	S	Function unknown	PREDICTED: broad-complex isoform X9 [Apis mellifera]
LOC409012	novel_miR_134	4	20	8	23	57	16	3.83551	3.03562	3.83437	29.992	32.8898	26.9505	9.8e-09	3.36284	up	--	--	--	--	[U]	Intracellular trafficking, secretion, and vesicular transport	RIM-binding protein of the cytomatrix active zone	--	S	Function unknown	PREDICTED: bruchpilot isoform X1 [Apis mellifera]
LOC102655228	novel_miR_134	4	20	8	23	57	16	3.83551	3.03562	3.83437	29.992	32.8898	26.9505	9.8e-09	3.36284	up	--	--	Cellular Component: cytoskeleton (GO:0005856);;	--	--	--	--	--	S	Function unknown	PREDICTED: uncharacterized protein LOC102655228 [Apis mellifera]
LOC100577159	novel_miR_16	0	9	3	6	26	8	0	1.36603	1.43789	7.82401	15.0024	13.4753	2.96e-08	3.58735	up	--	--	--	--	--	--	--	--	--	--	PREDICTED: uncharacterized protein LOC100577159 isoform X2 [Apis mellifera]
LOC412839	ame-miR-2796-3p	148	6369	922	49	40	21	141.914	966.694	441.911	63.8961	23.0806	35.3726	9.44e-08	-3.42809	down	--	--	Cellular Component: nucleus (GO:0005634);; Biological Process: regulation of transcription, DNA-templated (GO:0006355);; Molecular Function: sequence-specific DNA binding (GO:0043565);;	--	[K]	Transcription	Homeobox KN domain;; Homeobox domain	Homeobox protein caupolican OS=Drosophila melanogaster OX=7227 GN=caup PE=2 SV=2	K	Transcription	PREDICTED: iroquois-class homeodomain protein IRX-6 isoform X3 [Apis mellifera]
LOC724258	ame-miR-2796-3p	148	6369	922	49	40	21	141.914	966.694	441.911	63.8961	23.0806	35.3726	9.44e-08	-3.42809	down	--	--	--	--	--	--	--	--	S	Function unknown	PREDICTED: uncharacterized protein LOC107994322 [Apis cerana]
LOC726709	ame-miR-2796-3p	148	6369	922	49	40	21	141.914	966.694	441.911	63.8961	23.0806	35.3726	9.44e-08	-3.42809	down	[T]	Signal transduction mechanisms	Molecular Function: GTPase activity (GO:0003924);; Molecular Function: structural constituent of cytoskeleton (GO:0005200);; Molecular Function: GTP binding (GO:0005525);; Cellular Component: microtubule (GO:0005874);; Biological Process: microtubule-based process (GO:0007017);; Cellular Component: integral component of membrane (GO:0016021);;	--	[TK]	--	PAS fold;; PAS domain;; PAS fold;; PAS domain	Protein trachealess OS=Drosophila melanogaster OX=7227 GN=trh PE=1 SV=4	K	Transcription	PREDICTED: uncharacterized protein LOC106748357 isoform X4 [Dinoponera quadriceps]
LOC725924	ame-miR-2796-3p	148	6369	922	49	40	21	141.914	966.694	441.911	63.8961	23.0806	35.3726	9.44e-08	-3.42809	down	[K]	Transcription	Cellular Component: integral component of membrane (GO:0016021);;	--	[R]	General function prediction only	Leucine rich repeat;; Immunoglobulin domain;; Immunoglobulin I-set domain;; Immunoglobulin domain;; Leucine Rich repeats (2 copies);; Immunoglobulin domain;; Leucine rich repeats (6 copies);; Leucine Rich Repeat	Slit homolog 1 protein OS=Caenorhabditis elegans OX=6239 GN=slt-1 PE=1 SV=1	S	Function unknown	PREDICTED: leucine-rich repeat-containing protein 24 [Apis mellifera]
LOC551596	ame-miR-2796-3p	148	6369	922	49	40	21	141.914	966.694	441.911	63.8961	23.0806	35.3726	9.44e-08	-3.42809	down	--	--	--	--	--	--	--	--	S	Function unknown	PREDICTED: uncharacterized protein LOC551596 [Apis mellifera]
LOC412143	ame-miR-2796-3p	148	6369	922	49	40	21	141.914	966.694	441.911	63.8961	23.0806	35.3726	9.44e-08	-3.42809	down	--	--	Molecular Function: Rho guanyl-nucleotide exchange factor activity (GO:0005089);; Molecular Function: kinase activity (GO:0016301);; Biological Process: phosphorylation (GO:0016310);; Biological Process: regulation of Rho protein signal transduction (GO:0035023);; Biological Process: positive regulation of GTPase activity (GO:0043547);;	K21066|0|ame:412143|K21066 A-kinase anchor protein 18 | (RefSeq) rho guanine nucleotide exchange factor 18	[T]	Signal transduction mechanisms	RhoGEF domain	Protein vav OS=Drosophila melanogaster OX=7227 GN=Vav PE=1 SV=2	T	Signal transduction mechanisms	PREDICTED: rho guanine nucleotide exchange factor 2 isoform X1 [Apis mellifera]
LOC411086	novel_miR_83	9	49	15	26	43	41	8.62989	7.43727	7.18945	33.9041	24.8116	69.0608	5.67e-07	2.65169	up	--	--	Molecular Function: Notch binding (GO:0005112);; Molecular Function: calcium ion binding (GO:0005509);; Cellular Component: integral component of plasma membrane (GO:0005887);; Biological Process: Notch signaling pathway (GO:0007219);; Biological Process: multicellular organism development (GO:0007275);; Biological Process: cell differentiation (GO:0030154);; Biological Process: regulation of cel…	K06052|0|ame:411086|K06052 jagged | (RefSeq) Ser; protein jagged-1	[T]	Signal transduction mechanisms	EGF-like domain;; Human growth factor-like EGF;; Delta serrate ligand;; N terminus of Notch ligand;; Calcium-binding EGF domain;; EGF-like domain	Protein serrate OS=Drosophila melanogaster OX=7227 GN=Ser PE=1 SV=3	S	Function unknown	PREDICTED: protein jagged-1 isoform X2 [Apis mellifera]
LOC408465	novel_miR_80	0	4	0	2	11	6	0	0.607124	0	2.608	6.34715	10.1065	1.21e-06	4.03669	up	--	--	Cellular Component: integral component of membrane (GO:0016021);; Biological Process: vesicle-mediated transport (GO:0016192);;	K13504|5.11171e-41|ame:408465|K13504 vesicle-associated membrane protein 2 | (RefSeq) vesicle-associated membrane protein 2	[U]	Intracellular trafficking, secretion, and vesicular transport	Synaptobrevin	Synaptobrevin-1 OS=Caenorhabditis briggsae OX=6238 GN=snb-1 PE=3 SV=1	U	Intracellular trafficking, secretion, and vesicular transport	PREDICTED: synaptobrevin-1 isoform X2 [Apis mellifera]
LOC410363	novel_miR_80	0	4	0	2	11	6	0	0.607124	0	2.608	6.34715	10.1065	1.21e-06	4.03669	up	--	--	--	--	[U]	Intracellular trafficking, secretion, and vesicular transport	Rab-GTPase-TBC domain;; Domain of unknown function (DUF4682)	Growth hormone-regulated TBC protein 6 OS=Caenorhabditis elegans OX=6239 GN=tbc-6 PE=4 SV=3	S	Function unknown	PREDICTED: uncharacterized protein LOC410363 isoform X2 [Apis mellifera]
LOC100820634	novel_miR_80	0	4	0	2	11	6	0	0.607124	0	2.608	6.34715	10.1065	1.21e-06	4.03669	up	[T]	Signal transduction mechanisms	--	K04908|0|ame:100820634|K04908 potassium voltage-gated channel Eag-related subfamily H member 5 | (RefSeq) potassium voltage-gated channel protein eag-like	[P]	Inorganic ion transport and metabolism	Ion transport protein;; PAS domain;; Cyclic nucleotide-binding domain;; Ion channel;; PAS fold;; PAS fold	Potassium voltage-gated channel protein eag OS=Drosophila melanogaster OX=7227 GN=eag PE=1 SV=2	U	Intracellular trafficking, secretion, and vesicular transport	potassium voltage-gated channel protein eag-like [Apis mellifera]
LOC409034	novel_miR_80	0	4	0	2	11	6	0	0.607124	0	2.608	6.34715	10.1065	1.21e-06	4.03669	up	--	--	--	--	--	--	--	--	S	Function unknown	PREDICTED: uncharacterized protein LOC409034 [Apis mellifera]
LOC412775	novel_miR_107	19	443	262	6	0	0	18.2187	67.239	125.576	7.82401	0	0	1.43e-06	-4.57825	down	--	--	Molecular Function: microtubule motor activity (GO:0003777);; Molecular Function: ATP binding (GO:0005524);; Biological Process: microtubule-based movement (GO:0007018);; Cellular Component: dynein complex (GO:0030286);;	K10408|0|ame:412775|K10408 dynein heavy chain, axonemal | (RefSeq) DNAH2; dynein heavy chain 2, axonemal	[Z]	Cytoskeleton	Dynein heavy chain and region D6 of dynein motor;; Dynein heavy chain, N-terminal region 2;; Dynein heavy chain, N-terminal region 1;; Hydrolytic ATP binding site of dynein motor region D1;; ATP-binding dynein motor region D5;; P-loop containing dynein motor region D4;; P-loop containing dynein motor region D3;; Microtubule-binding stalk of dynein motor;; AAA domain (dynein-related subfamily);; A…	Dynein beta chain, ciliary OS=Tripneustes gratilla OX=7673 PE=1 SV=1	Z	Cytoskeleton	PREDICTED: dynein heavy chain 2, axonemal [Apis mellifera]
LOC410643	novel_miR_2	8559	70842	20545	3170	6023	1834	8207.03	10752.5	9847.15	4133.69	3475.36	3089.21	1.89e-06	-1.17395	down	--	--	Cellular Component: nucleus (GO:0005634);; Biological Process: regulation of transcription, DNA-templated (GO:0006355);; Molecular Function: sequence-specific DNA binding (GO:0043565);;	K09311|5.43895e-119|ame:410643|K09311 Antp family, other | (RefSeq) Abd-A; homeobox protein abdominal-A homolog	[R]	General function prediction only	Homeobox domain;; Homeobox protein	Homeobox protein abdominal-A homolog OS=Tribolium castaneum OX=7070 GN=ABD-A PE=2 SV=2	K	Transcription	PREDICTED: homeobox protein abdominal-A homolog isoform X1 [Apis mellifera]
LOC726280	ame-miR-278-3p	2863	13607	7326	4104	10179	3381	2745.26	2065.28	3511.33	5351.62	5873.43	5694.99	1.89e-06	1.2848	up	--	--	Cellular Component: histone acetyltransferase complex (GO:0000123);; Molecular Function: transcription coactivator activity (GO:0003713);; Molecular Function: histone acetyltransferase activity (GO:0004402);; Biological Process: regulation of transcription, DNA-templated (GO:0006355);; Molecular Function: zinc ion binding (GO:0008270);; Biological Process: histone acetylation (GO:0016573);;	K04498|0|ame:726280|K04498 E1A/CREB-binding protein [EC:2.3.1.48] | (RefSeq) GB12228; histone acetyltransferase p300-like	[K]	Transcription	Histone acetylation protein;; KIX domain;; TAZ zinc finger;; Domain of Unknown Function (DUF902);; Creb binding;; Bromodomain;; Zinc finger, ZZ type	Protein cbp-1 OS=Caenorhabditis elegans OX=6239 GN=cbp-1 PE=1 SV=6	BK	--	PREDICTED: LOW QUALITY PROTEIN: histone acetyltransferase p300-like [Apis mellifera]
LOC410009	ame-miR-278-3p	2863	13607	7326	4104	10179	3381	2745.26	2065.28	3511.33	5351.62	5873.43	5694.99	1.89e-06	1.2848	up	[U]	Intracellular trafficking, secretion, and vesicular transport	--	K16669|0|ame:410009|K16669 protocadherin Fat 4 | (RefSeq) ft; cadherin-related tumor suppressor	[T]	Signal transduction mechanisms	Cadherin domain;; Cadherin-like;; Laminin G domain;; Laminin G domain;; Cadherin-like;; EGF-like domain;; Cadherin prodomain like	Cadherin-related tumor suppressor OS=Drosophila melanogaster OX=7227 GN=ft PE=1 SV=3	S	Function unknown	PREDICTED: cadherin-related tumor suppressor [Apis mellifera]
LOC107964494	ame-miR-278-3p	2863	13607	7326	4104	10179	3381	2745.26	2065.28	3511.33	5351.62	5873.43	5694.99	1.89e-06	1.2848	up	--	--	--	--	--	--	Protein of unknown function (DUF4497)	--	L	Replication, recombination and repair	PREDICTED: uncharacterized protein LOC107964494 [Apis mellifera]
LOC408554	ame-miR-278-3p	2863	13607	7326	4104	10179	3381	2745.26	2065.28	3511.33	5351.62	5873.43	5694.99	1.89e-06	1.2848	up	[S]	Function unknown	--	--	[S]	Function unknown	Cadherin domain;; Laminin G domain;; Cadherin cytoplasmic region;; Laminin G domain;; Human growth factor-like EGF;; Cadherin-like;; EGF-like domain;; EGF-like domain	Neural-cadherin OS=Drosophila melanogaster OX=7227 GN=CadN PE=1 SV=2	S	Function unknown	PREDICTED: neural-cadherin [Apis mellifera]
LOC411116	ame-miR-278-3p	2863	13607	7326	4104	10179	3381	2745.26	2065.28	3511.33	5351.62	5873.43	5694.99	1.89e-06	1.2848	up	--	--	Cellular Component: integral component of membrane (GO:0016021);;	--	[R]	General function prediction only	Immunoglobulin domain;; Immunoglobulin domain;; Immunoglobulin I-set domain;; Immunoglobulin domain;; CD80-like C2-set immunoglobulin domain;; Immunoglobulin V-set domain;; Immunoglobulin C1-set domain	Synaptogenesis protein syg-2 OS=Caenorhabditis elegans OX=6239 GN=syg-2 PE=1 SV=1	S	Function unknown	PREDICTED: nephrin [Apis mellifera]
LOC412801	ame-miR-278-3p	2863	13607	7326	4104	10179	3381	2745.26	2065.28	3511.33	5351.62	5873.43	5694.99	1.89e-06	1.2848	up	--	--	--	--	[T]	Signal transduction mechanisms	RasGEF domain;; RasGEF N-terminal motif	Rap guanine nucleotide exchange factor OS=Caenorhabditis elegans OX=6239 GN=pxf-1 PE=1 SV=1	S	Function unknown	PREDICTED: mediator of RNA polymerase II transcription subunit 12-like [Apis mellifera]
LOC725085	ame-miR-278-3p	2863	13607	7326	4104	10179	3381	2745.26	2065.28	3511.33	5351.62	5873.43	5694.99	1.89e-06	1.2848	up	--	--	Biological Process: regulation of transcription, DNA-templated (GO:0006355);; Biological Process: sensory organ development (GO:0007423);; Molecular Function: protein dimerization activity (GO:0046983);;	--	[K]	Transcription	Helix-loop-helix DNA-binding domain	Basic helix-loop-helix neural transcription factor TAP OS=Drosophila melanogaster OX=7227 GN=tap PE=2 SV=2	K	Transcription	PREDICTED: basic helix-loop-helix neural transcription factor TAP [Apis mellifera]
LOC726671	ame-miR-278-3p	2863	13607	7326	4104	10179	3381	2745.26	2065.28	3511.33	5351.62	5873.43	5694.99	1.89e-06	1.2848	up	--	--	--	K04491|0|hst:105186992|K04491 transcription factor 7-like 2 | (RefSeq) protein pangolin, isoforms A/H/I/S-like	[K]	Transcription	HMG (high mobility group) box;; HMG-box domain	Protein pangolin, isoforms A/H/I/S OS=Drosophila melanogaster OX=7227 GN=pan PE=1 SV=1	S	Function unknown	PREDICTED: uncharacterized protein LOC726671 isoform X1 [Apis mellifera]
LOC411157	ame-miR-278-3p	2863	13607	7326	4104	10179	3381	2745.26	2065.28	3511.33	5351.62	5873.43	5694.99	1.89e-06	1.2848	up	[U]	Intracellular trafficking, secretion, and vesicular transport	--	K16506|0|soc:105196472|K16506 protocadherin Fat 1/2/3 | (RefSeq) fat-like cadherin-related tumor suppressor homolog	[T]	Signal transduction mechanisms	Cadherin domain;; Cadherin-like;; Laminin G domain;; Cadherin-like;; EGF-like domain;; Cadherin prodomain like;; Laminin G domain	Fat-like cadherin-related tumor suppressor homolog OS=Drosophila melanogaster OX=7227 GN=kug PE=2 SV=3	S	Function unknown	PREDICTED: LOW QUALITY PROTEIN: fat-like cadherin-related tumor suppressor homolog [Apis florea]
LOC726101	ame-miR-278-3p	2863	13607	7326	4104	10179	3381	2745.26	2065.28	3511.33	5351.62	5873.43	5694.99	1.89e-06	1.2848	up	--	--	--	--	--	--	--	--	O	Posttranslational modification, protein turnover, chaperones	PREDICTED: uncharacterized protein LOC726101 [Apis mellifera]
LOC102654369	ame-miR-278-3p	2863	13607	7326	4104	10179	3381	2745.26	2065.28	3511.33	5351.62	5873.43	5694.99	1.89e-06	1.2848	up	--	--	Molecular Function: nucleotide binding (GO:0000166);; Molecular Function: RNA binding (GO:0003723);; Cellular Component: nucleus (GO:0005634);; Biological Process: RNA processing (GO:0006396);; Cellular Component: intracellular ribonucleoprotein complex (GO:0030529);;	K18733|0|ame:102654369|K18733 la-related protein 6 | (RefSeq) la-related protein 6	[R]	General function prediction only	La domain	La-related protein 1 OS=Caenorhabditis elegans OX=6239 GN=larp-1 PE=4 SV=2	S	Function unknown	PREDICTED: la-related protein 6 [Apis mellifera]
LOC411018	ame-miR-278-3p	2863	13607	7326	4104	10179	3381	2745.26	2065.28	3511.33	5351.62	5873.43	5694.99	1.89e-06	1.2848	up	--	--	--	K10404|0|ame:411018|K10404 kinesin family member 26 | (RefSeq) kinesin-11; kinesin 11	[Z]	Cytoskeleton	Kinesin motor domain;; Microtubule binding	Kinesin-like protein CG14535 OS=Drosophila melanogaster OX=7227 GN=CG14535 PE=2 SV=2	Z	Cytoskeleton	PREDICTED: uncharacterized protein LOC411018 isoform X1 [Apis mellifera]
LOC410775	ame-miR-278-3p	2863	13607	7326	4104	10179	3381	2745.26	2065.28	3511.33	5351.62	5873.43	5694.99	1.89e-06	1.2848	up	--	--	--	K05637|0|ame:410775|K05637 laminin, alpha 1/2 | (RefSeq) laminin subunit alpha-1	[W]	Extracellular structures	Laminin G domain;; Laminin G domain;; Laminin EGF domain;; Laminin B (Domain IV);; Concanavalin A-like lectin/glucanases superfamily	Laminin-like protein epi-1 OS=Caenorhabditis elegans OX=6239 GN=epi-1 PE=1 SV=1	S	Function unknown	PREDICTED: laminin subunit alpha-2-like isoform X1 [Apis cerana]
LOC411126	ame-miR-278-3p	2863	13607	7326	4104	10179	3381	2745.26	2065.28	3511.33	5351.62	5873.43	5694.99	1.89e-06	1.2848	up	--	--	Molecular Function: nucleic acid binding (GO:0003676);; Molecular Function: metal ion binding (GO:0046872);;	--	--	--	BTB/POZ domain	Broad-complex core protein isoforms 1/2/3/4/5 OS=Drosophila melanogaster OX=7227 GN=br PE=1 SV=2	S	Function unknown	PREDICTED: protein bric-a-brac 2 isoform X1 [Apis mellifera]
LOC107965630	ame-miR-278-3p	2863	13607	7326	4104	10179	3381	2745.26	2065.28	3511.33	5351.62	5873.43	5694.99	1.89e-06	1.2848	up	--	--	--	--	--	--	--	--	S	Function unknown	PREDICTED: titin-like isoform X1 [Apis mellifera]
LOC412091	ame-miR-278-3p	2863	13607	7326	4104	10179	3381	2745.26	2065.28	3511.33	5351.62	5873.43	5694.99	1.89e-06	1.2848	up	[O]	Posttranslational modification, protein turnover, chaperones	Molecular Function: metalloendopeptidase activity (GO:0004222);; Cellular Component: proteinaceous extracellular matrix (GO:0005578);; Biological Process: proteolysis (GO:0006508);; Biological Process: integrin-mediated signaling pathway (GO:0007229);; Molecular Function: zinc ion binding (GO:0008270);; Cellular Component: integral component of membrane (GO:0016021);;	K08624|0|ame:412091|K08624 a disintegrin and metalloproteinase with thrombospondin motifs 9 [EC:3.4.24.-] | (RefSeq) GB10715; A disintegrin and metalloproteinase with thrombospondin motifs 9-like	[O]	Posttranslational modification, protein turnover, chaperones	GON domain;; Thrombospondin type 1 domain;; ADAM-TS Spacer 1;; Reprolysin family propeptide;; Reprolysin (M12B) family zinc metalloprotease;; Metallo-peptidase family M12;; Metallo-peptidase family M12B Reprolysin-like	A disintegrin and metalloproteinase with thrombospondin motifs gon-1 OS=Caenorhabditis elegans OX=6239 GN=gon-1 PE=1 SV=3	S	Function unknown	PREDICTED: A disintegrin and metalloproteinase with thrombospondin motifs 9-like isoform X1 [Apis mellifera]
LOC410467	ame-miR-278-3p	2863	13607	7326	4104	10179	3381	2745.26	2065.28	3511.33	5351.62	5873.43	5694.99	1.89e-06	1.2848	up	--	--	Cellular Component: extracellular region (GO:0005576);; Biological Process: negative regulation of peptidase activity (GO:0010466);; Molecular Function: peptidase inhibitor activity (GO:0030414);;	--	[TV]	--	Sushi repeat (SCR repeat);; WAP-type (Whey Acidic Protein) 'four-disulfide core'	Protein lev-9 OS=Caenorhabditis elegans OX=6239 GN=lev-9 PE=1 SV=3	S	Function unknown	PREDICTED: uncharacterized protein LOC410467 [Apis mellifera]
LOC408845	ame-miR-278-3p	2863	13607	7326	4104	10179	3381	2745.26	2065.28	3511.33	5351.62	5873.43	5694.99	1.89e-06	1.2848	up	--	--	--	--	[R]	General function prediction only	Cation-channel complex subunit UNC-79	Uncoordinated protein 79 OS=Caenorhabditis elegans OX=6239 GN=unc-79 PE=4 SV=3	S	Function unknown	PREDICTED: protein unc-79 homolog isoform X1 [Apis dorsata]
LOC726349	ame-miR-278-3p	2863	13607	7326	4104	10179	3381	2745.26	2065.28	3511.33	5351.62	5873.43	5694.99	1.89e-06	1.2848	up	--	--	Molecular Function: actin binding (GO:0003779);; Biological Process: cytoskeleton organization (GO:0007010);; Molecular Function: zinc ion binding (GO:0008270);;	K07520|0|ame:726349|K07520 actin-binding LIM protein | (RefSeq) actin-binding LIM protein 2	[TZ]	--	LIM domain;; Villin headpiece domain	Paxillin homolog 1 OS=Caenorhabditis elegans OX=6239 GN=pxl-1 PE=2 SV=2	S	Function unknown	PREDICTED: actin-binding LIM protein 2 isoform X11 [Eufriesea mexicana]
LOC411744	ame-miR-278-3p	2863	13607	7326	4104	10179	3381	2745.26	2065.28	3511.33	5351.62	5873.43	5694.99	1.89e-06	1.2848	up	--	--	Molecular Function: actin binding (GO:0003779);; Molecular Function: structural constituent of cytoskeleton (GO:0005200);; Molecular Function: phospholipid binding (GO:0005543);; Cellular Component: spectrin (GO:0008091);;	K06115|0|ame:411744|K06115 spectrin beta | (RefSeq) beta-Spec; spectrin beta chain	[Z]	Cytoskeleton	Spectrin repeat;; Calponin homology (CH) domain;; Pleckstrin homology domain;; PH domain;; CAMSAP CH domain	Spectrin beta chain OS=Drosophila melanogaster OX=7227 GN=beta-Spec PE=1 SV=2	Z	Cytoskeleton	PREDICTED: spectrin beta chain isoform X1 [Apis mellifera]
LOC411023	ame-miR-278-3p	2863	13607	7326	4104	10179	3381	2745.26	2065.28	3511.33	5351.62	5873.43	5694.99	1.89e-06	1.2848	up	[U]	Intracellular trafficking, secretion, and vesicular transport	--	--	[S]	Function unknown	Cadherin domain;; Cadherin-like;; Cadherin-like	Cadherin-86C OS=Drosophila melanogaster OX=7227 GN=Cad86C PE=2 SV=3	U	Intracellular trafficking, secretion, and vesicular transport	PREDICTED: uncharacterized protein LOC108575482 [Habropoda laboriosa]
LOC410739	ame-miR-278-3p	2863	13607	7326	4104	10179	3381	2745.26	2065.28	3511.33	5351.62	5873.43	5694.99	1.89e-06	1.2848	up	[R]	General function prediction only	Cellular Component: integral component of membrane (GO:0016021);; Biological Process: self proteolysis (GO:0097264);;	--	[S]	Function unknown	GHH signature containing HNH/Endo VII superfamily nuclease toxin;; RHS Repeat;; EGF-like domain;; NHL repeat	Teneurin-m OS=Drosophila melanogaster OX=7227 GN=Ten-m PE=1 SV=2	S	Function unknown	PREDICTED: teneurin-m isoform X1 [Apis mellifera]
LOC409611	ame-miR-278-3p	2863	13607	7326	4104	10179	3381	2745.26	2065.28	3511.33	5351.62	5873.43	5694.99	1.89e-06	1.2848	up	--	--	Molecular Function: metalloendopeptidase activity (GO:0004222);; Biological Process: membrane protein ectodomain proteolysis (GO:0006509);; Biological Process: Notch signaling pathway (GO:0007219);; Biological Process: integrin-mediated signaling pathway (GO:0007229);; Molecular Function: zinc ion binding (GO:0008270);; Cellular Component: integral component of membrane (GO:0016021);;	K06704|0|ame:409611|K06704 disintegrin and metalloproteinase domain-containing protein 10 [EC:3.4.24.81] | (RefSeq) kuz; disintegrin and metalloproteinase domain-containing protein 10	[W]	Extracellular structures	Metallo-peptidase family M12B Reprolysin-like;; Metallo-peptidase family M12;; Metallo-peptidase family M12B Reprolysin-like;; Disintegrin;; Metallo-peptidase family M12B Reprolysin-like;; Reprolysin family propeptide;; Reprolysin (M12B) family zinc metalloprotease	Disintegrin and metalloproteinase domain-containing protein 10 homolog OS=Caenorhabditis elegans OX=6239 GN=sup-17 PE=1 SV=1	O	Posttranslational modification, protein turnover, chaperones	PREDICTED: disintegrin and metalloproteinase domain-containing protein 10 isoform X1 [Apis mellifera]
LOC724169	ame-miR-278-3p	2863	13607	7326	4104	10179	3381	2745.26	2065.28	3511.33	5351.62	5873.43	5694.99	1.89e-06	1.2848	up	--	--	Molecular Function: transcription factor activity, sequence-specific DNA binding (GO:0003700);; Biological Process: regulation of transcription from RNA polymerase II promoter (GO:0006357);; Molecular Function: sequence-specific DNA binding (GO:0043565);;	K09031|5.46024e-62|ame:724169|K09031 fos-like antigen, invertebrate | (RefSeq) Kay; transcription factor kayak	--	--	bZIP transcription factor;; bZIP Maf transcription factor;; Basic region leucine zipper	--	K	Transcription	PREDICTED: transcription factor kayak isoform X3 [Apis florea]
LOC727092	ame-miR-278-3p	2863	13607	7326	4104	10179	3381	2745.26	2065.28	3511.33	5351.62	5873.43	5694.99	1.89e-06	1.2848	up	--	--	Molecular Function: transcription factor activity, sequence-specific DNA binding (GO:0003700);; Cellular Component: nucleus (GO:0005634);; Biological Process: regulation of transcription, DNA-templated (GO:0006355);; Molecular Function: sequence-specific DNA binding (GO:0043565);;	K09364|0|ame:727092|K09364 POU domain transcription factor, class 2 | (RefSeq) protein nubbin-like	[K]	Transcription	Pou domain - N-terminal to homeobox domain;; Homeobox domain	Protein nubbin OS=Drosophila melanogaster OX=7227 GN=nub PE=2 SV=1	K	Transcription	PREDICTED: POU domain, class 2, transcription factor 1-like isoform X1 [Apis mellifera]
LOC413503	ame-miR-278-3p	2863	13607	7326	4104	10179	3381	2745.26	2065.28	3511.33	5351.62	5873.43	5694.99	1.89e-06	1.2848	up	--	--	--	--	[P]	Inorganic ion transport and metabolism	Ion channel	TWiK family of potassium channels protein 18 OS=Caenorhabditis elegans OX=6239 GN=twk-18 PE=1 SV=2	P	Inorganic ion transport and metabolism	PREDICTED: TWiK family of potassium channels protein 18-like [Apis mellifera]
LOC408358	ame-miR-278-3p	2863	13607	7326	4104	10179	3381	2745.26	2065.28	3511.33	5351.62	5873.43	5694.99	1.89e-06	1.2848	up	--	--	--	K17589|0|ame:408358|K17589 RB1-inducible coiled-coil protein 1 | (RefSeq) RB1-inducible coiled-coil protein 1	[KRT]	--	Autophagy-related protein 11	--	S	Function unknown	PREDICTED: RB1-inducible coiled-coil protein 1 isoform X1 [Apis mellifera]
LOC408677	ame-miR-278-3p	2863	13607	7326	4104	10179	3381	2745.26	2065.28	3511.33	5351.62	5873.43	5694.99	1.89e-06	1.2848	up	--	--	Molecular Function: microtubule binding (GO:0008017);;	--	--	--	--	--	S	Function unknown	PREDICTED: uncharacterized protein LOC408677 isoform X1 [Apis mellifera]
LOC113219091	ame-miR-278-3p	2863	13607	7326	4104	10179	3381	2745.26	2065.28	3511.33	5351.62	5873.43	5694.99	1.89e-06	1.2848	up	[C]	Energy production and conversion	Molecular Function: electron carrier activity (GO:0009055);; Cellular Component: integral component of membrane (GO:0016021);; Molecular Function: heme binding (GO:0020037);;	--	[C]	Energy production and conversion	Cytochrome C1 family;; Cytochrome C1 family	Cytochrome c1, heme protein, mitochondrial OS=Dictyostelium discoideum OX=44689 GN=cyc1 PE=3 SV=1	C	Energy production and conversion	PREDICTED: cytochrome c1-2, heme protein, mitochondrial-like [Apis cerana]
LOC410317	ame-miR-278-3p	2863	13607	7326	4104	10179	3381	2745.26	2065.28	3511.33	5351.62	5873.43	5694.99	1.89e-06	1.2848	up	--	--	--	K04944|0|ame:410317|K04944 potassium intermediate/small conductance calcium-activated channel subfamily N member 3 | (RefSeq) SK; small conductance calcium-activated potassium channel protein	[P]	Inorganic ion transport and metabolism	Calcium-activated SK potassium channel;; Calmodulin binding domain;; Ion channel	Small conductance calcium-activated potassium channel protein OS=Drosophila melanogaster OX=7227 GN=SK PE=2 SV=2	U	Intracellular trafficking, secretion, and vesicular transport	PREDICTED: small conductance calcium-activated potassium channel protein isoform X1 [Apis mellifera]
LOC411038	ame-miR-278-3p	2863	13607	7326	4104	10179	3381	2745.26	2065.28	3511.33	5351.62	5873.43	5694.99	1.89e-06	1.2848	up	--	--	--	--	[O]	Posttranslational modification, protein turnover, chaperones	Ubiquitin carboxyl-terminal hydrolase	--	O	Posttranslational modification, protein turnover, chaperones	PREDICTED: uncharacterized protein LOC411038 isoform X1 [Apis mellifera]
LOC724412	ame-miR-278-3p	2863	13607	7326	4104	10179	3381	2745.26	2065.28	3511.33	5351.62	5873.43	5694.99	1.89e-06	1.2848	up	--	--	Cellular Component: nucleus (GO:0005634);; Biological Process: regulation of transcription, DNA-templated (GO:0006355);; Molecular Function: sequence-specific DNA binding (GO:0043565);;	K09341|0|ame:724412|K09341 homeobox protein MSX | (RefSeq) muscle segmentation homeobox	[R]	General function prediction only	Homeobox domain	Homeobox protein H17 (Fragment) OS=Apis mellifera OX=7460 PE=3 SV=1	K	Transcription	PREDICTED: muscle segmentation homeobox [Apis mellifera]
LOC408714	ame-miR-278-3p	2863	13607	7326	4104	10179	3381	2745.26	2065.28	3511.33	5351.62	5873.43	5694.99	1.89e-06	1.2848	up	--	--	--	--	[S]	Function unknown	PDZ domain (Also known as DHR or GLGF);; PDZ domain	Disks large homolog 1 OS=Caenorhabditis elegans OX=6239 GN=dlg-1 PE=1 SV=1	S	Function unknown	PREDICTED: uncharacterized protein DDB_G0286591-like isoform X2 [Apis mellifera]
LOC408822	ame-miR-278-3p	2863	13607	7326	4104	10179	3381	2745.26	2065.28	3511.33	5351.62	5873.43	5694.99	1.89e-06	1.2848	up	--	--	Molecular Function: DNA binding (GO:0003677);; Cellular Component: nucleus (GO:0005634);; Molecular Function: metal ion binding (GO:0046872);;	--	[R]	General function prediction only	Zinc finger, C2H2 type;; C2H2-type zinc finger;; C2H2-type zinc finger;; ELM2 domain;; Myb-like DNA-binding domain;; Zinc-finger double-stranded RNA-binding;; Zinc-finger of C2H2 type	Suppressor of activated egl-4 protein 1 OS=Caenorhabditis elegans OX=6239 GN=saeg-1 PE=1 SV=2	K	Transcription	PREDICTED: uncharacterized protein LOC108001347 [Apis cerana]
LOC410235	ame-miR-278-3p	2863	13607	7326	4104	10179	3381	2745.26	2065.28	3511.33	5351.62	5873.43	5694.99	1.89e-06	1.2848	up	[K]	Transcription	Biological Process: signal transduction (GO:0007165);; Cellular Component: integral component of membrane (GO:0016021);;	--	[T]	Signal transduction mechanisms	Leucine rich repeat;; Leucine Rich repeats (2 copies);; Leucine rich repeats (6 copies);; Leucine-rich repeat;; Leucine Rich Repeat;; TIR domain;; TIR domain	Toll-like receptor Tollo OS=Drosophila melanogaster OX=7227 GN=Tollo PE=1 SV=1	S	Function unknown	PREDICTED: slit homolog 2 protein [Apis mellifera]
LOC102653748	ame-miR-278-3p	2863	13607	7326	4104	10179	3381	2745.26	2065.28	3511.33	5351.62	5873.43	5694.99	1.89e-06	1.2848	up	--	--	Cellular Component: extracellular region (GO:0005576);; Molecular Function: growth factor activity (GO:0008083);; Biological Process: growth (GO:0040007);;	K05497|0|soc:105205236|K05497 growth differentiation factor 8/11 | (RefSeq) growth/differentiation factor 11	[T]	Signal transduction mechanisms	Transforming growth factor beta like domain;; TGF-beta propeptide	Univin OS=Strongylocentrotus purpuratus OX=7668 PE=2 SV=2	O	Posttranslational modification, protein turnover, chaperones	PREDICTED: growth/differentiation factor 11-like [Apis dorsata]
LOC410323	ame-miR-278-3p	2863	13607	7326	4104	10179	3381	2745.26	2065.28	3511.33	5351.62	5873.43	5694.99	1.89e-06	1.2848	up	--	--	Molecular Function: microtubule motor activity (GO:0003777);; Molecular Function: ATP binding (GO:0005524);; Biological Process: microtubule-based movement (GO:0007018);; Cellular Component: dynein complex (GO:0030286);;	K10408|0|ame:410323|K10408 dynein heavy chain, axonemal | (RefSeq) DNAH7; dynein heavy chain 7, axonemal	[Z]	Cytoskeleton	Dynein heavy chain and region D6 of dynein motor;; Dynein heavy chain, N-terminal region 2;; Hydrolytic ATP binding site of dynein motor region D1;; ATP-binding dynein motor region D5;; P-loop containing dynein motor region D4;; Microtubule-binding stalk of dynein motor;; P-loop containing dynein motor region D3;; AAA domain (dynein-related subfamily);; ATPase family associated with various cellu…	Dynein beta chain, ciliary OS=Tripneustes gratilla OX=7673 PE=1 SV=1	Z	Cytoskeleton	PREDICTED: dynein heavy chain 7, axonemal [Apis mellifera]
LOC413256	ame-miR-278-3p	2863	13607	7326	4104	10179	3381	2745.26	2065.28	3511.33	5351.62	5873.43	5694.99	1.89e-06	1.2848	up	--	--	Cellular Component: integral component of membrane (GO:0016021);;	--	--	--	PAN domain	--	S	Function unknown	PREDICTED: uncharacterized protein LOC413256 [Apis mellifera]
LOC100578990	ame-miR-278-3p	2863	13607	7326	4104	10179	3381	2745.26	2065.28	3511.33	5351.62	5873.43	5694.99	1.89e-06	1.2848	up	--	--	--	--	[Z]	Cytoskeleton	--	Dynein intermediate chain 3, ciliary OS=Heliocidaris crassispina OX=1043166 PE=2 SV=1	S	Function unknown	PREDICTED: dynein intermediate chain 3, ciliary-like isoform X1 [Apis cerana]
LOC725093	ame-miR-278-3p	2863	13607	7326	4104	10179	3381	2745.26	2065.28	3511.33	5351.62	5873.43	5694.99	1.89e-06	1.2848	up	--	--	--	--	[U]	Intracellular trafficking, secretion, and vesicular transport	PACS-1 cytosolic sorting protein	--	S	Function unknown	PREDICTED: phosphofurin acidic cluster sorting protein 2 isoform X2 [Apis cerana]
LOC100577139	ame-miR-278-3p	2863	13607	7326	4104	10179	3381	2745.26	2065.28	3511.33	5351.62	5873.43	5694.99	1.89e-06	1.2848	up	--	--	--	K15195|0|ame:100577139|K15195 AF4/FMR2 family member 3 | (RefSeq) AF4/FMR2 family member 4	--	--	AF-4 proto-oncoprotein	AF4/FMR2 family member 4 OS=Drosophila willistoni OX=7260 GN=lilli PE=3 SV=1	K	Transcription	PREDICTED: AF4/FMR2 family member 4 isoform X4 [Apis mellifera]
LOC100577749	ame-miR-278-3p	2863	13607	7326	4104	10179	3381	2745.26	2065.28	3511.33	5351.62	5873.43	5694.99	1.89e-06	1.2848	up	--	--	--	--	--	--	--	--	S	Function unknown	PREDICTED: uncharacterized protein LOC107996709 [Apis cerana]
LOC408373	ame-miR-278-3p	2863	13607	7326	4104	10179	3381	2745.26	2065.28	3511.33	5351.62	5873.43	5694.99	1.89e-06	1.2848	up	--	--	Cellular Component: intracellular (GO:0005622);; Molecular Function: kinase activity (GO:0016301);; Biological Process: phosphatidylinositol phosphorylation (GO:0046854);; Biological Process: phosphatidylinositol-mediated signaling (GO:0048015);;	K19801|0|ame:408373|K19801 phosphatidylinositol 4-kinase B [EC:2.7.1.67] | (RefSeq) phosphatidylinositol 4-kinase beta	[TU]	--	Phosphatidylinositol 3- and 4-kinase	Phosphatidylinositol 4-kinase OS=Dictyostelium discoideum OX=44689 GN=pikD PE=3 SV=3	I	Lipid transport and metabolism	PREDICTED: phosphatidylinositol 4-kinase beta [Apis mellifera]
LOC100577498	ame-miR-278-3p	2863	13607	7326	4104	10179	3381	2745.26	2065.28	3511.33	5351.62	5873.43	5694.99	1.89e-06	1.2848	up	--	--	Cellular Component: integral component of membrane (GO:0016021);;	--	--	--	--	--	S	Function unknown	PREDICTED: trichohyalin isoform X1 [Apis mellifera]
LOC409633	ame-miR-278-3p	2863	13607	7326	4104	10179	3381	2745.26	2065.28	3511.33	5351.62	5873.43	5694.99	1.89e-06	1.2848	up	--	--	Molecular Function: GTP binding (GO:0005525);; Cellular Component: intracellular (GO:0005622);; Biological Process: small GTPase mediated signal transduction (GO:0007264);; Cellular Component: membrane (GO:0016020);;	--	[R]	General function prediction only	Ras family;; Ras of Complex, Roc, domain of DAPkinase	Ras-like protein rasX OS=Dictyostelium discoideum OX=44689 GN=rasX PE=3 SV=1	S	Function unknown	PREDICTED: ras-related and estrogen-regulated growth inhibitor isoform X1 [Apis mellifera]
LOC725936	ame-miR-278-3p	2863	13607	7326	4104	10179	3381	2745.26	2065.28	3511.33	5351.62	5873.43	5694.99	1.89e-06	1.2848	up	[T]	Signal transduction mechanisms	Molecular Function: protein kinase activity (GO:0004672);; Molecular Function: ATP binding (GO:0005524);; Biological Process: protein phosphorylation (GO:0006468);;	--	[T]	Signal transduction mechanisms	Immunoglobulin I-set domain;; Immunoglobulin domain;; Immunoglobulin domain;; Immunoglobulin domain;; Protein kinase domain;; Fibronectin type III domain;; Immunoglobulin V-set domain	Twitchin OS=Caenorhabditis elegans OX=6239 GN=unc-22 PE=1 SV=3	--	--	PREDICTED: titin homolog [Apis mellifera]
LOC552641	ame-miR-278-3p	2863	13607	7326	4104	10179	3381	2745.26	2065.28	3511.33	5351.62	5873.43	5694.99	1.89e-06	1.2848	up	[J]	Translation, ribosomal structure and biogenesis	Molecular Function: RNA binding (GO:0003723);; Molecular Function: structural constituent of ribosome (GO:0003735);; Biological Process: translation (GO:0006412);; Cellular Component: large ribosomal subunit (GO:0015934);; Molecular Function: transferase activity (GO:0016740);;	K02886|0|ame:552641|K02886 large subunit ribosomal protein L2 | (RefSeq) mRpL2; 39S ribosomal protein L2, mitochondrial	[J]	Translation, ribosomal structure and biogenesis	Ribosomal Proteins L2, C-terminal domain;; Ribosomal Proteins L2, RNA binding domain	60S ribosomal protein L2, mitochondrial OS=Reclinomonas americana OX=48483 GN=RPL2 PE=3 SV=2	J	Translation, ribosomal structure and biogenesis	PREDICTED: 39S ribosomal protein L2, mitochondrial [Apis mellifera]
LOC410495	ame-miR-278-3p	2863	13607	7326	4104	10179	3381	2745.26	2065.28	3511.33	5351.62	5873.43	5694.99	1.89e-06	1.2848	up	[QV]	Secondary metabolites biosynthesis, transport and catabolism ;; Defense mechanisms	Molecular Function: monooxygenase activity (GO:0004497);; Molecular Function: iron ion binding (GO:0005506);; Cellular Component: integral component of membrane (GO:0016021);; Molecular Function: oxidoreductase activity, acting on paired donors, with incorporation or reduction of molecular oxygen (GO:0016705);; Molecular Function: heme binding (GO:0020037);; Biological Process: oxidation-reductio…	K14939|0|soc:105196791|K14939 cytochrome P450 family 307 subfamily A | (RefSeq) cytochrome P450 307a1-like	[Q]	Secondary metabolites biosynthesis, transport and catabolism	Cytochrome P450	Cytochrome P450 307a1 OS=Drosophila melanogaster OX=7227 GN=spo PE=1 SV=3	Q	Secondary metabolites biosynthesis, transport and catabolism	PREDICTED: cytochrome P450 307a1-like [Apis dorsata]
LOC100576222	ame-miR-278-3p	2863	13607	7326	4104	10179	3381	2745.26	2065.28	3511.33	5351.62	5873.43	5694.99	1.89e-06	1.2848	up	--	--	Molecular Function: protein dimerization activity (GO:0046983);;	K18486|6.71075e-150|ame:100576222|K18486 heart-and neural crest derivatives-expressed protein 2 | (RefSeq) heart- and neural crest derivatives-expressed protein 1	[K]	Transcription	Helix-loop-helix DNA-binding domain	Twist-related protein OS=Branchiostoma belcheri OX=7741 GN=TWIST PE=2 SV=1	K	Transcription	PREDICTED: heart- and neural crest derivatives-expressed protein 1 [Apis mellifera]
LOC408521	ame-miR-278-3p	2863	13607	7326	4104	10179	3381	2745.26	2065.28	3511.33	5351.62	5873.43	5694.99	1.89e-06	1.2848	up	--	--	Cellular Component: nucleus (GO:0005634);; Biological Process: memory (GO:0007613);; Molecular Function: protein homodimerization activity (GO:0042803);; Molecular Function: sequence-specific DNA binding (GO:0043565);; Biological Process: positive regulation of transcription, DNA-templated (GO:0045893);;	K20015|0|ame:408521|K20015 ecdysone-induced protein 93F, isoform B | (RefSeq) Mblk-1, GB17328; transcription factor mblk-1-like	[K]	Transcription	helix-turn-helix, Psq domain	Mushroom body large-type Kenyon cell-specific protein 1 OS=Apis mellifera OX=7460 GN=Mblk-1 PE=1 SV=1	K	Transcription	PREDICTED: mushroom body large-type Kenyon cell-specific protein 1 isoform X2 [Apis mellifera]
LOC409012	ame-miR-278-3p	2863	13607	7326	4104	10179	3381	2745.26	2065.28	3511.33	5351.62	5873.43	5694.99	1.89e-06	1.2848	up	--	--	--	--	[U]	Intracellular trafficking, secretion, and vesicular transport	RIM-binding protein of the cytomatrix active zone	--	S	Function unknown	PREDICTED: bruchpilot isoform X1 [Apis mellifera]
LOC102654585	ame-miR-278-3p	2863	13607	7326	4104	10179	3381	2745.26	2065.28	3511.33	5351.62	5873.43	5694.99	1.89e-06	1.2848	up	--	--	Molecular Function: nucleic acid binding (GO:0003676);; Molecular Function: metal ion binding (GO:0046872);;	--	--	--	Zinc finger, C2H2 type	Longitudinals lacking protein, isoforms A/B/D/L OS=Drosophila melanogaster OX=7227 GN=lola PE=1 SV=1	S	Function unknown	Longitudinals lacking protein [Apis cerana cerana]
LOC100577364	ame-miR-278-3p	2863	13607	7326	4104	10179	3381	2745.26	2065.28	3511.33	5351.62	5873.43	5694.99	1.89e-06	1.2848	up	--	--	Cellular Component: cytoplasm (GO:0005737);; Cellular Component: cytoskeleton (GO:0005856);; Molecular Function: cytoskeletal protein binding (GO:0008092);; Cellular Component: extrinsic component of membrane (GO:0019898);; Biological Process: biological regulation (GO:0065007);;	--	--	--	--	--	T	Signal transduction mechanisms	PREDICTED: mucin-12-like isoform X1 [Apis mellifera]
LOC408444	ame-miR-278-3p	2863	13607	7326	4104	10179	3381	2745.26	2065.28	3511.33	5351.62	5873.43	5694.99	1.89e-06	1.2848	up	--	--	--	K10361|0|ame:408444|K10361 myosin XV | (RefSeq) Myo15; unconventional myosin-XV	[N]	Cell motility	Myosin head (motor domain);; MyTH4 domain;; IQ calmodulin-binding motif;; FERM central domain	Myosin-VIIa OS=Aedes aegypti OX=7159 GN=ck PE=3 SV=1	Z	Cytoskeleton	PREDICTED: LOW QUALITY PROTEIN: uncharacterized protein LOC108545454 [Eufriesea mexicana]
LOC551562	ame-miR-278-3p	2863	13607	7326	4104	10179	3381	2745.26	2065.28	3511.33	5351.62	5873.43	5694.99	1.89e-06	1.2848	up	--	--	Molecular Function: microtubule motor activity (GO:0003777);; Molecular Function: ATP binding (GO:0005524);; Biological Process: microtubule-based movement (GO:0007018);; Molecular Function: ATPase activity (GO:0016887);; Cellular Component: dynein complex (GO:0030286);;	K10408|0|ame:551562|K10408 dynein heavy chain, axonemal | (RefSeq) dynein beta chain, ciliary	[Z]	Cytoskeleton	Dynein heavy chain and region D6 of dynein motor;; Microtubule-binding stalk of dynein motor;; Hydrolytic ATP binding site of dynein motor region D1;; P-loop containing dynein motor region D4;; P-loop containing dynein motor region D3;; Dynein heavy chain, N-terminal region 1;; Dynein heavy chain, N-terminal region 2;; ATP-binding dynein motor region D5;; AAA domain (dynein-related subfamily);; A…	Dynein beta chain, ciliary OS=Heliocidaris crassispina OX=1043166 PE=1 SV=1	Z	Cytoskeleton	PREDICTED: dynein beta chain, ciliary [Apis mellifera]
LOC412013	ame-miR-278-3p	2863	13607	7326	4104	10179	3381	2745.26	2065.28	3511.33	5351.62	5873.43	5694.99	1.89e-06	1.2848	up	[Q]	Secondary metabolites biosynthesis, transport and catabolism	Molecular Function: peroxidase activity (GO:0004601);; Biological Process: response to oxidative stress (GO:0006979);; Molecular Function: heme binding (GO:0020037);; Biological Process: oxidation-reduction process (GO:0055114);; Biological Process: cellular oxidant detoxification (GO:0098869);;	--	[R]	General function prediction only	Animal haem peroxidase	Chorion peroxidase OS=Drosophila melanogaster OX=7227 GN=Pxt PE=2 SV=3	S	Function unknown	PREDICTED: chorion peroxidase-like isoform X2 [Apis dorsata]
LOC100578484	ame-miR-278-3p	2863	13607	7326	4104	10179	3381	2745.26	2065.28	3511.33	5351.62	5873.43	5694.99	1.89e-06	1.2848	up	--	--	--	--	--	--	--	--	S	Function unknown	PREDICTED: uncharacterized protein LOC100578484 [Apis mellifera]
LOC409655	ame-miR-278-3p	2863	13607	7326	4104	10179	3381	2745.26	2065.28	3511.33	5351.62	5873.43	5694.99	1.89e-06	1.2848	up	--	--	Biological Process: actin filament organization (GO:0007015);; Biological Process: cell adhesion (GO:0007155);; Biological Process: cell migration (GO:0016477);;	--	[T]	Signal transduction mechanisms	Variant SH3 domain;; Variant SH3 domain;; SH3 domain;; PDZ domain (Also known as DHR or GLGF);; Sorbin homologous domain	Endophilin-A homolog OS=Caenorhabditis elegans OX=6239 GN=unc-57 PE=1 SV=1	S	Function unknown	PREDICTED: uncharacterized protein LOC409655 isoform X1 [Apis mellifera]
LOC410982	ame-miR-278-3p	2863	13607	7326	4104	10179	3381	2745.26	2065.28	3511.33	5351.62	5873.43	5694.99	1.89e-06	1.2848	up	--	--	Cellular Component: integral component of membrane (GO:0016021);;	--	[T]	Signal transduction mechanisms	CD36 family	Protein peste OS=Drosophila melanogaster OX=7227 GN=pes PE=2 SV=1	U	Intracellular trafficking, secretion, and vesicular transport	PREDICTED: protein croquemort [Apis mellifera]
LOC413423	ame-miR-306-5p	28777	134773	44672	28572	64209	26050	27593.6	20456	21411.1	37257.9	37049.5	43878.9	4.59e-06	1.00113	up	--	--	--	K16680|0|ame:413423|K16680 echinoid | (RefSeq) IGFn3-5; hemicentin-2	[R]	General function prediction only	Immunoglobulin domain;; Immunoglobulin I-set domain;; Immunoglobulin domain;; Immunoglobulin domain;; Immunoglobulin V-set domain;; CD80-like C2-set immunoglobulin domain;; Fibronectin type III domain;; CD47 immunoglobulin-like domain;; Immunoglobulin C1-set domain	Muscle M-line assembly protein unc-89 OS=Caenorhabditis elegans OX=6239 GN=unc-89 PE=1 SV=3	S	Function unknown	PREDICTED: hemicentin-2 isoform X1 [Apis mellifera]
LOC552833	ame-miR-306-5p	28777	134773	44672	28572	64209	26050	27593.6	20456	21411.1	37257.9	37049.5	43878.9	4.59e-06	1.00113	up	--	--	Cellular Component: nucleus (GO:0005634);; Biological Process: regulation of mRNA splicing, via spliceosome (GO:0048024);;	--	[A]	RNA processing and modification	WTAP/Mum2p family	Pre-mRNA-splicing regulator female-lethal(2)D OS=Drosophila melanogaster OX=7227 GN=fl(2)d PE=1 SV=2	S	Function unknown	PREDICTED: pre-mRNA-splicing regulator female-lethal(2)D-like isoform X2 [Apis dorsata]
LOC100577272	ame-miR-306-5p	28777	134773	44672	28572	64209	26050	27593.6	20456	21411.1	37257.9	37049.5	43878.9	4.59e-06	1.00113	up	--	--	Molecular Function: nucleic acid binding (GO:0003676);; Molecular Function: metal ion binding (GO:0046872);;	--	[R]	General function prediction only	--	Transcription factor che-1 OS=Caenorhabditis elegans OX=6239 GN=che-1 PE=1 SV=3	S	Function unknown	PREDICTED: uncharacterized protein LOC100577272 [Apis mellifera]
LOC100578215	ame-miR-306-5p	28777	134773	44672	28572	64209	26050	27593.6	20456	21411.1	37257.9	37049.5	43878.9	4.59e-06	1.00113	up	[G]	Carbohydrate transport and metabolism	Cellular Component: Golgi membrane (GO:0000139);; Biological Process: protein glycosylation (GO:0006486);; Cellular Component: integral component of membrane (GO:0016021);; Molecular Function: transferase activity, transferring glycosyl groups (GO:0016757);; Molecular Function: carbohydrate binding (GO:0030246);;	K00710|0|ame:100578215|K00710 polypeptide N-acetylgalactosaminyltransferase [EC:2.4.1.41] | (RefSeq) N-acetylgalactosaminyltransferase 6-like	[O]	Posttranslational modification, protein turnover, chaperones	Glycosyl transferase family 2;; Ricin-type beta-trefoil lectin domain;; N-terminal domain of galactosyltransferase;; Ricin-type beta-trefoil lectin domain-like	N-acetylgalactosaminyltransferase 6 OS=Drosophila melanogaster OX=7227 GN=pgant6 PE=2 SV=2	S	Function unknown	PREDICTED: N-acetylgalactosaminyltransferase 6-like isoform X1 [Apis mellifera]
LOC724978	ame-miR-306-5p	28777	134773	44672	28572	64209	26050	27593.6	20456	21411.1	37257.9	37049.5	43878.9	4.59e-06	1.00113	up	--	--	Molecular Function: chromatin binding (GO:0003682);; Biological Process: mitotic sister chromatid cohesion (GO:0007064);; Biological Process: regulation of gene expression (GO:0010468);;	K06672|0|ame:724978|K06672 cohesin loading factor subunit SCC2 | (RefSeq) Nipped-B, GB14597; nipped-B protein	[BDL]	--	Sister chromatid cohesion C-terminus;; HEAT repeat associated with sister chromatid cohesion	Nipped-B protein OS=Drosophila melanogaster OX=7227 GN=Nipped-B PE=1 SV=3	S	Function unknown	nipped-B protein precursor [Apis mellifera]
LOC408920	ame-miR-306-5p	28777	134773	44672	28572	64209	26050	27593.6	20456	21411.1	37257.9	37049.5	43878.9	4.59e-06	1.00113	up	[IQ]	Lipid transport and metabolism ;; Secondary metabolites biosynthesis, transport and catabolism	--	K08745|0|ame:408920|K08745 solute carrier family 27 (fatty acid transporter), member 1/4 [EC:6.2.1.-] | (RefSeq) long-chain fatty acid transport protein 1	[I]	Lipid transport and metabolism	AMP-binding enzyme;; AMP-binding enzyme C-terminal domain	Probable 4-coumarate--CoA ligase 2 OS=Dictyostelium discoideum OX=44689 GN=4cl2 PE=3 SV=1	I	Lipid transport and metabolism	PREDICTED: long-chain fatty acid transport protein 4 isoform X1 [Apis mellifera]
LOC412508	novel_miR_77	16	55	32	41	65	35	15.342	8.34796	15.3375	53.4641	37.5059	58.9543	6.3e-06	2.22319	up	--	--	Cellular Component: intracellular (GO:0005622);; Biological Process: protein import into nucleus (GO:0006606);; Cellular Component: viral nucleocapsid (GO:0019013);;	K09291|0|ame:412508|K09291 nucleoprotein TPR | (RefSeq) Mtor; nucleoprotein TPR	[S]	Function unknown	TPR/MLP1/MLP2-like protein	Nucleoprotein TPR OS=Drosophila melanogaster OX=7227 GN=Mtor PE=1 SV=1	U	Intracellular trafficking, secretion, and vesicular transport	PREDICTED: nucleoprotein TPR isoform X1 [Apis mellifera]
LOC413377	novel_miR_77	16	55	32	41	65	35	15.342	8.34796	15.3375	53.4641	37.5059	58.9543	6.3e-06	2.22319	up	--	--	Molecular Function: zinc ion binding (GO:0008270);;	--	[R]	General function prediction only	PHD-zinc-finger like domain;; PHD-like zinc-binding domain;; PHD-finger;; PHD-finger;; Enhancer of polycomb-like	PHD finger protein rhinoceros OS=Drosophila melanogaster OX=7227 GN=rno PE=1 SV=1	S	Function unknown	PREDICTED: PHD finger protein rhinoceros [Apis mellifera]
LOC411265	novel_miR_77	16	55	32	41	65	35	15.342	8.34796	15.3375	53.4641	37.5059	58.9543	6.3e-06	2.22319	up	--	--	Molecular Function: DNA binding (GO:0003677);; Molecular Function: zinc ion binding (GO:0008270);;	K14960|0|ame:411265|K14960 COMPASS component SPP1 | (RefSeq) GB12034; CXXC-type zinc finger protein 1-like	[R]	General function prediction only	CpG binding protein zinc finger C terminal domain;; CXXC zinc finger domain;; PHD-finger	CXXC-type zinc finger protein 1 OS=Drosophila melanogaster OX=7227 GN=Cfp1 PE=1 SV=1	S	Function unknown	PREDICTED: CXXC-type zinc finger protein 1-like [Apis mellifera]
LOC411113	novel_miR_123	18	20	28	14	239	83	17.2598	3.03562	13.4203	18.256	137.906	139.806	1.06e-05	3.43311	up	[E]	Amino acid transport and metabolism	Molecular Function: potassium:chloride symporter activity (GO:0015379);; Cellular Component: integral component of membrane (GO:0016021);; Biological Process: chloride transmembrane transport (GO:1902476);;	K14427|0|ame:411113|K14427 solute carrier family 12 (potassium/chloride transporter), member 4/5/6 | (RefSeq) solute carrier family 12 member 4	[P]	Inorganic ion transport and metabolism	Amino acid permease;; Solute carrier family 12	Potassium/chloride cotransporter 3 OS=Caenorhabditis elegans OX=6239 GN=kcc-3 PE=1 SV=2	E	Amino acid transport and metabolism	PREDICTED: solute carrier family 12 member 7 isoform X1 [Apis mellifera]
LOC102654975	novel_miR_123	18	20	28	14	239	83	17.2598	3.03562	13.4203	18.256	137.906	139.806	1.06e-05	3.43311	up	--	--	--	--	[R]	General function prediction only	BTB/POZ domain;; Zinc finger, C2H2 type;; Zinc-finger double domain;; C2H2-type zinc finger	Protein tramtrack, alpha isoform OS=Drosophila melanogaster OX=7227 GN=ttk PE=1 SV=3	S	Function unknown	PREDICTED: LOW QUALITY PROTEIN: protein bric-a-brac 1-like [Apis mellifera]
LOC107964762	novel_miR_123	18	20	28	14	239	83	17.2598	3.03562	13.4203	18.256	137.906	139.806	1.06e-05	3.43311	up	--	--	--	--	--	--	--	--	S	Function unknown	PREDICTED: uncharacterized protein LOC107964762 [Apis mellifera]
LOC409821	novel_miR_123	18	20	28	14	239	83	17.2598	3.03562	13.4203	18.256	137.906	139.806	1.06e-05	3.43311	up	[X]	Mobilome: prophages, transposons	--	--	[Z]	Cytoskeleton	Immunoglobulin I-set domain;; Fibronectin type III domain;; Immunoglobulin domain;; Immunoglobulin domain;; Immunoglobulin domain;; Protein kinase domain;; Immunoglobulin V-set domain;; Purple acid Phosphatase, N-terminal domain;; Protein tyrosine kinase;; CD80-like C2-set immunoglobulin domain;; Natural killer cell receptor 2B4;; Y_Y_Y domain;; Tissue factor;; Izumo-like Immunoglobulin domain;; …	Twitchin OS=Caenorhabditis elegans OX=6239 GN=unc-22 PE=1 SV=3	S	Function unknown	PREDICTED: LOW QUALITY PROTEIN: twitchin [Apis mellifera]
LOC410001	novel_miR_123	18	20	28	14	239	83	17.2598	3.03562	13.4203	18.256	137.906	139.806	1.06e-05	3.43311	up	--	--	Cellular Component: intracellular (GO:0005622);; Biological Process: intracellular protein transport (GO:0006886);; Molecular Function: Rab GTPase binding (GO:0017137);; Molecular Function: metal ion binding (GO:0046872);;	K15297|0|ame:410001|K15297 regulating synaptic membrane exocytosis protein 2 | (RefSeq) regulating synaptic membrane exocytosis protein 2	[U]	Intracellular trafficking, secretion, and vesicular transport	C2 domain;; PDZ domain (Also known as DHR or GLGF)	Rab-3-interacting molecule unc-10 OS=Caenorhabditis elegans OX=6239 GN=unc-10 PE=1 SV=2	S	Function unknown	PREDICTED: uncharacterized protein LOC410001 isoform X1 [Apis mellifera]
LOC552221	novel_miR_123	18	20	28	14	239	83	17.2598	3.03562	13.4203	18.256	137.906	139.806	1.06e-05	3.43311	up	--	--	--	K20042|0|ame:552221|K20042 F-BAR domain only protein | (RefSeq) F-BAR domain only protein 2	[D]	Cell cycle control, cell division, chromosome partitioning	Muniscin C-terminal mu homology domain;; Fes/CIP4, and EFC/F-BAR homology domain	--	S	Function unknown	PREDICTED: F-BAR domain only protein 2 isoform X1 [Apis mellifera]
LOC100577387	novel_miR_123	18	20	28	14	239	83	17.2598	3.03562	13.4203	18.256	137.906	139.806	1.06e-05	3.43311	up	--	--	Cellular Component: integral component of membrane (GO:0016021);;	--	--	--	Protein of unknown function (DUF1676)	--	S	Function unknown	PREDICTED: uncharacterized protein LOC100577387 [Apis mellifera]
LOC552578	novel_miR_123	18	20	28	14	239	83	17.2598	3.03562	13.4203	18.256	137.906	139.806	1.06e-05	3.43311	up	--	--	Cellular Component: integral component of membrane (GO:0016021);;	--	--	--	--	--	S	Function unknown	PREDICTED: uncharacterized protein LOC552578 [Apis mellifera]
LOC100576805	novel_miR_37	6	26	5	11	35	25	5.75326	3.94631	2.39648	14.344	20.1955	42.1102	1.27e-05	2.88938	up	--	--	Molecular Function: zinc ion binding (GO:0008270);;	--	--	--	Zinc finger, C3HC4 type (RING finger)	--	S	Function unknown	PREDICTED: chromatin assembly factor 1 subunit A-B isoform X1 [Apis mellifera]
LOC724412	novel_miR_37	6	26	5	11	35	25	5.75326	3.94631	2.39648	14.344	20.1955	42.1102	1.27e-05	2.88938	up	--	--	Cellular Component: nucleus (GO:0005634);; Biological Process: regulation of transcription, DNA-templated (GO:0006355);; Molecular Function: sequence-specific DNA binding (GO:0043565);;	K09341|0|ame:724412|K09341 homeobox protein MSX | (RefSeq) muscle segmentation homeobox	[R]	General function prediction only	Homeobox domain	Homeobox protein H17 (Fragment) OS=Apis mellifera OX=7460 PE=3 SV=1	K	Transcription	PREDICTED: muscle segmentation homeobox [Apis mellifera]
LOC100578770	novel_miR_37	6	26	5	11	35	25	5.75326	3.94631	2.39648	14.344	20.1955	42.1102	1.27e-05	2.88938	up	--	--	Biological Process: sensory perception of smell (GO:0007608);; Cellular Component: membrane (GO:0016020);;	--	--	--	--	--	S	Function unknown	PREDICTED: uncharacterized protein LOC100578770 [Apis mellifera]
LOC724902	novel_miR_37	6	26	5	11	35	25	5.75326	3.94631	2.39648	14.344	20.1955	42.1102	1.27e-05	2.88938	up	--	--	Cellular Component: nucleus (GO:0005634);; Biological Process: negative regulation of transcription, DNA-templated (GO:0045892);;	--	[K]	Transcription	NAB conserved region 2 (NCD2);; NAB conserved region 1 (NCD1)	NGFI-A-binding protein homolog OS=Drosophila melanogaster OX=7227 GN=nab PE=1 SV=3	S	Function unknown	PREDICTED: NGFI-A-binding protein homolog isoform X1 [Apis mellifera]
LOC727170	novel_miR_37	6	26	5	11	35	25	5.75326	3.94631	2.39648	14.344	20.1955	42.1102	1.27e-05	2.88938	up	--	--	--	--	--	--	--	--	S	Function unknown	PREDICTED: LOW QUALITY PROTEIN: protein bfr2 [Apis mellifera]
LOC413968	ame-miR-92b-3p	26	200	63	4	4	4	24.9308	30.3562	30.1957	5.21601	2.30806	6.73764	5.27e-05	-2.49947	down	--	--	Molecular Function: actin binding (GO:0003779);; Cellular Component: integral component of membrane (GO:0016021);;	--	[NTZ]	--	Spectrin repeat;; Calponin homology (CH) domain;; EF-hand;; EF hand;; Zinc finger, ZZ type;; WW domain;; CAMSAP CH domain	Dystrophin, isoforms A/C/F/G/H OS=Drosophila melanogaster OX=7227 GN=Dys PE=1 SV=3	Z	Cytoskeleton	PREDICTED: dystrophin, isoforms A/C/F/G/H-like [Apis mellifera]
LOC724976	ame-miR-92b-3p	26	200	63	4	4	4	24.9308	30.3562	30.1957	5.21601	2.30806	6.73764	5.27e-05	-2.49947	down	[R]	General function prediction only	--	--	[S]	Function unknown	WD domain, G-beta repeat;; Anaphase-promoting complex subunit 4 WD40 domain	WD repeat-containing protein 26 homolog OS=Drosophila melanogaster OX=7227 GN=CG7611 PE=1 SV=1	S	Function unknown	PREDICTED: WD repeat-containing protein 26 [Apis florea]
LOC411133	ame-miR-92b-3p	26	200	63	4	4	4	24.9308	30.3562	30.1957	5.21601	2.30806	6.73764	5.27e-05	-2.49947	down	--	--	Molecular Function: DNA binding (GO:0003677);; Molecular Function: transcription factor activity, sequence-specific DNA binding (GO:0003700);; Cellular Component: nucleus (GO:0005634);; Biological Process: regulation of transcription, DNA-templated (GO:0006355);;	K10185|0|ame:411133|K10185 T-box protein 20 | (RefSeq) GB16867; T-box transcription factor TBX20-like	[K]	Transcription	T-box	T-box protein H15 OS=Drosophila melanogaster OX=7227 GN=H15 PE=2 SV=2	K	Transcription	PREDICTED: T-box transcription factor TBX20-like [Apis mellifera]
LOC725800	ame-miR-92b-3p	26	200	63	4	4	4	24.9308	30.3562	30.1957	5.21601	2.30806	6.73764	5.27e-05	-2.49947	down	[S]	Function unknown	--	--	[T]	Signal transduction mechanisms	Coagulation Factor Xa inhibitory site;; Complement Clr-like EGF-like;; Calcium-binding EGF domain;; EGF-like domain;; HYR domain;; EGF domain	Fibulin-1 OS=Caenorhabditis elegans OX=6239 GN=fbl-1 PE=1 SV=3	S	Function unknown	PREDICTED: fibrillin-2 isoform X1 [Apis mellifera]
LOC725754	ame-miR-92b-3p	26	200	63	4	4	4	24.9308	30.3562	30.1957	5.21601	2.30806	6.73764	5.27e-05	-2.49947	down	--	--	Molecular Function: metal ion binding (GO:0046872);;	--	[R]	General function prediction only	--	Transcription factor castor OS=Drosophila melanogaster OX=7227 GN=cas PE=1 SV=2	S	Function unknown	PREDICTED: uncharacterized protein LOC725754 isoform X1 [Apis mellifera]
LOC406147	ame-miR-92b-3p	26	200	63	4	4	4	24.9308	30.3562	30.1957	5.21601	2.30806	6.73764	5.27e-05	-2.49947	down	[C]	Energy production and conversion	Molecular Function: oxidoreductase activity (GO:0016491);; Biological Process: oxidation-reduction process (GO:0055114);;	--	[Q]	Secondary metabolites biosynthesis, transport and catabolism	short chain dehydrogenase;; Enoyl-(Acyl carrier protein) reductase;; KR domain;; NAD(P)H-binding;; NAD dependent epimerase/dehydratase family;; Tetratricopeptide repeat	Farnesol dehydrogenase OS=Aedes aegypti OX=7159 GN=SDR-1 PE=1 SV=2	--	--	PREDICTED: uncharacterized protein LOC100865958 [Apis florea]
LOC413237	ame-miR-92b-3p	26	200	63	4	4	4	24.9308	30.3562	30.1957	5.21601	2.30806	6.73764	5.27e-05	-2.49947	down	[P]	Inorganic ion transport and metabolism	Cellular Component: integral component of membrane (GO:0016021);;	--	[R]	General function prediction only	Leucine rich repeat;; Leucine Rich repeats (2 copies);; Leucine rich repeats (6 copies);; Leucine-rich repeat;; Leucine Rich Repeat	Slit homolog 1 protein OS=Caenorhabditis elegans OX=6239 GN=slt-1 PE=1 SV=1	S	Function unknown	PREDICTED: slit homolog 1 protein-like [Apis mellifera]
LOC410851	ame-miR-92b-3p	26	200	63	4	4	4	24.9308	30.3562	30.1957	5.21601	2.30806	6.73764	5.27e-05	-2.49947	down	--	--	--	K16756|0|ame:410851|K16756 coiled-coil domain-containing protein 64 | (RefSeq) bicaudal D-related protein homolog	--	--	--	Bicaudal D-related protein homolog OS=Drosophila melanogaster OX=7227 GN=CG17365 PE=2 SV=1	S	Function unknown	PREDICTED: bicaudal D-related protein homolog [Apis mellifera]
LOC409619	ame-miR-92b-3p	26	200	63	4	4	4	24.9308	30.3562	30.1957	5.21601	2.30806	6.73764	5.27e-05	-2.49947	down	[E]	Amino acid transport and metabolism	Biological Process: proteolysis (GO:0006508);; Molecular Function: metallopeptidase activity (GO:0008237);; Molecular Function: zinc ion binding (GO:0008270);; Cellular Component: integral component of membrane (GO:0016021);;	--	[EO]	--	Peptidase family M1 domain;; ERAP1-like C-terminal domain	Aminopeptidase N OS=Plutella xylostella OX=51655 GN=APN1 PE=1 SV=1	E	Amino acid transport and metabolism	PREDICTED: uncharacterized protein LOC409619 [Apis mellifera]
LOC551272	ame-miR-92b-3p	26	200	63	4	4	4	24.9308	30.3562	30.1957	5.21601	2.30806	6.73764	5.27e-05	-2.49947	down	--	--	--	--	[Z]	Cytoskeleton	I/LWEQ domain;; Talin, middle domain;; Vinculin Binding Site;; N-terminal or F0 domain of Talin-head FERM;; FERM central domain;; FERM N-terminal domain;; PTB domain (IRS-1 type)	Talin-B OS=Dictyostelium discoideum OX=44689 GN=talB PE=2 SV=1	S	Function unknown	PREDICTED: talin-1 isoform X1 [Apis cerana]
LOC551357	ame-miR-92b-3p	26	200	63	4	4	4	24.9308	30.3562	30.1957	5.21601	2.30806	6.73764	5.27e-05	-2.49947	down	--	--	Cellular Component: nucleus (GO:0005634);; Biological Process: regulation of transcription, DNA-templated (GO:0006355);; Molecular Function: sequence-specific DNA binding (GO:0043565);;	K18490|2.44081e-103|hst:105187805|K18490 homeobox protein OTX2 | (RefSeq) homeobox protein OTX2-B-like	[K]	Transcription	Homeobox domain	Homeobox protein OTX OS=Strongylocentrotus purpuratus OX=7668 GN=OTX PE=2 SV=1	K	Transcription	PREDICTED: uncharacterized protein LOC551357 isoform X1 [Apis mellifera]
LOC408342	ame-miR-92b-3p	26	200	63	4	4	4	24.9308	30.3562	30.1957	5.21601	2.30806	6.73764	5.27e-05	-2.49947	down	[Q]	Secondary metabolites biosynthesis, transport and catabolism	Molecular Function: catalytic activity (GO:0003824);; Biological Process: metabolic process (GO:0008152);;	--	[R]	General function prediction only	AMP-binding enzyme	Disco-interacting protein 2 OS=Drosophila melanogaster OX=7227 GN=DIP2 PE=1 SV=2	IQ	--	PREDICTED: disco-interacting protein 2 homolog A isoform X1 [Apis mellifera]
LOC108003900	ame-miR-92b-3p	26	200	63	4	4	4	24.9308	30.3562	30.1957	5.21601	2.30806	6.73764	5.27e-05	-2.49947	down	--	--	Biological Process: proteolysis (GO:0006508);; Cellular Component: membrane (GO:0016020);; Molecular Function: hydrolase activity (GO:0016787);; Biological Process: cellular protein metabolic process (GO:0044267);;	K11833|0|ame:408964|K11833 ubiquitin carboxyl-terminal hydrolase 2/21 [EC:3.4.19.12] | (RefSeq) GB14674; uncharacterized LOC408964	[O]	Posttranslational modification, protein turnover, chaperones	Ubiquitin carboxyl-terminal hydrolase;; Ubiquitin carboxyl-terminal hydrolase	Ubiquitin carboxyl-terminal hydrolase Usp2 OS=Drosophila melanogaster OX=7227 GN=Usp2 PE=1 SV=1	O	Posttranslational modification, protein turnover, chaperones	PREDICTED: serine-rich adhesin for platelets-like isoform X1 [Apis cerana]
LOC100578276	ame-miR-92b-3p	26	200	63	4	4	4	24.9308	30.3562	30.1957	5.21601	2.30806	6.73764	5.27e-05	-2.49947	down	--	--	Molecular Function: DNA-directed 5'-3' RNA polymerase activity (GO:0003899);; Cellular Component: integral component of membrane (GO:0016021);; Biological Process: RNA biosynthetic process (GO:0032774);;	--	--	--	--	--	S	Function unknown	PREDICTED: uncharacterized protein LOC100578276 [Apis mellifera]
LOC409299	ame-miR-92b-3p	26	200	63	4	4	4	24.9308	30.3562	30.1957	5.21601	2.30806	6.73764	5.27e-05	-2.49947	down	[F]	Nucleotide transport and metabolism	Molecular Function: magnesium ion binding (GO:0000287);; Molecular Function: adenylosuccinate synthase activity (GO:0004019);; Molecular Function: GTP binding (GO:0005525);; Cellular Component: cytoplasm (GO:0005737);; Biological Process: 'de novo' AMP biosynthetic process (GO:0044208);;	K01939|0|ame:409299|K01939 adenylosuccinate synthase [EC:6.3.4.4] | (RefSeq) GB14705; adenylosuccinate synthetase	[F]	Nucleotide transport and metabolism	Adenylosuccinate synthetase	Adenylosuccinate synthetase OS=Aedes aegypti OX=7159 GN=AAEL003161 PE=3 SV=1	F	Nucleotide transport and metabolism	PREDICTED: adenylosuccinate synthetase [Apis mellifera]
LOC413472	ame-miR-92b-3p	26	200	63	4	4	4	24.9308	30.3562	30.1957	5.21601	2.30806	6.73764	5.27e-05	-2.49947	down	--	--	Cellular Component: plasma membrane (GO:0005886);; Cellular Component: gap junction (GO:0005921);; Biological Process: ion transport (GO:0006811);; Cellular Component: integral component of membrane (GO:0016021);;	--	--	--	Innexin	Innexin shaking-B OS=Anopheles gambiae OX=7165 GN=shakB PE=3 SV=1	S	Function unknown	PREDICTED: innexin shaking-B isoform X2 [Apis mellifera]
LOC100576912	ame-miR-92b-3p	26	200	63	4	4	4	24.9308	30.3562	30.1957	5.21601	2.30806	6.73764	5.27e-05	-2.49947	down	--	--	Molecular Function: transcription factor activity, sequence-specific DNA binding (GO:0003700);; Cellular Component: nucleus (GO:0005634);; Biological Process: regulation of transcription, DNA-templated (GO:0006355);; Molecular Function: sequence-specific DNA binding (GO:0043565);;	K09048|0|ame:100576912|K09048 cyclic AMP-responsive element-binding protein 3 | (RefSeq) cyclic AMP response element-binding protein A	[K]	Transcription	bZIP transcription factor;; Basic region leucine zipper;; bZIP Maf transcription factor	Cyclic AMP response element-binding protein A OS=Drosophila melanogaster OX=7227 GN=CrebA PE=1 SV=2	K	Transcription	PREDICTED: cyclic AMP response element-binding protein A [Apis mellifera]
LOC408552	ame-miR-92b-3p	26	200	63	4	4	4	24.9308	30.3562	30.1957	5.21601	2.30806	6.73764	5.27e-05	-2.49947	down	[UW]	Intracellular trafficking, secretion, and vesicular transport ;; Extracellular structures	Molecular Function: extracellular matrix structural constituent (GO:0005201);; Cellular Component: proteinaceous extracellular matrix (GO:0005578);; Cellular Component: collagen trimer (GO:0005581);; Cellular Component: integral component of membrane (GO:0016021);;	K06237|0|ame:408552|K06237 collagen, type IV, alpha | (RefSeq) collagen alpha-1(IV) chain	[W]	Extracellular structures	Collagen triple helix repeat (20 copies);; C-terminal tandem repeated domain in type 4 procollagen	Collagen alpha-2(IV) chain OS=Ascaris suum OX=6253 PE=2 SV=1	S	Function unknown	PREDICTED: collagen alpha-1(IV) chain [Apis cerana]
LOC408521	ame-miR-92b-3p	26	200	63	4	4	4	24.9308	30.3562	30.1957	5.21601	2.30806	6.73764	5.27e-05	-2.49947	down	--	--	Cellular Component: nucleus (GO:0005634);; Biological Process: memory (GO:0007613);; Molecular Function: protein homodimerization activity (GO:0042803);; Molecular Function: sequence-specific DNA binding (GO:0043565);; Biological Process: positive regulation of transcription, DNA-templated (GO:0045893);;	K20015|0|ame:408521|K20015 ecdysone-induced protein 93F, isoform B | (RefSeq) Mblk-1, GB17328; transcription factor mblk-1-like	[K]	Transcription	helix-turn-helix, Psq domain	Mushroom body large-type Kenyon cell-specific protein 1 OS=Apis mellifera OX=7460 GN=Mblk-1 PE=1 SV=1	K	Transcription	PREDICTED: mushroom body large-type Kenyon cell-specific protein 1 isoform X2 [Apis mellifera]
LOC725131	ame-miR-92b-3p	26	200	63	4	4	4	24.9308	30.3562	30.1957	5.21601	2.30806	6.73764	5.27e-05	-2.49947	down	--	--	Biological Process: microtubule cytoskeleton organization (GO:0000226);; Cellular Component: microtubule (GO:0005874);; Molecular Function: microtubule binding (GO:0008017);;	--	[Z]	Cytoskeleton	Type II secretion system (T2SS), protein N	Microtubule-associated protein futsch OS=Drosophila melanogaster OX=7227 GN=futsch PE=1 SV=4	S	Function unknown	PREDICTED: microtubule-associated protein futsch [Apis mellifera]
LOC413270	ame-miR-92b-3p	26	200	63	4	4	4	24.9308	30.3562	30.1957	5.21601	2.30806	6.73764	5.27e-05	-2.49947	down	[M]	Cell wall/membrane/envelope biogenesis	--	K10448|0|ame:413270|K10448 kelch-like protein 10 | (RefSeq) GB13707; kelch-like protein 10	[TR]	--	Kelch motif;; Kelch motif;; Kelch motif;; BTB And C-terminal Kelch;; Galactose oxidase, central domain;; BTB/POZ domain;; Galactose oxidase, central domain;; Kelch motif	Kelch-like protein diablo OS=Aedes aegypti OX=7159 GN=dbo PE=3 SV=1	S	Function unknown	PREDICTED: kelch-like protein 10 isoform X1 [Apis florea]
LOC100578925	ame-miR-92b-3p	26	200	63	4	4	4	24.9308	30.3562	30.1957	5.21601	2.30806	6.73764	5.27e-05	-2.49947	down	--	--	--	K14443|0|ame:100578925|K14443 protein Tob/BTG | (RefSeq) protein Tob1-like	[TR]	--	BTG family	BTG family protein OS=Dictyostelium discoideum OX=44689 GN=btg PE=3 SV=1	S	Function unknown	PREDICTED: protein Tob1-like [Apis mellifera]
LOC552177	ame-miR-92c-3p	13	62	31	1	3	0	12.4654	9.41043	14.8582	1.304	1.73104	0	7.94e-05	-2.935	down	--	--	--	K02085|0|hst:105181272|K02085 adenomatosis polyposis coli protein | (RefSeq) uncharacterized LOC105181272	[TZ]	--	Armadillo/beta-catenin-like repeat;; APC 15 residue motif	--	U	Intracellular trafficking, secretion, and vesicular transport	PREDICTED: uncharacterized protein LOC107995316 isoform X1 [Apis cerana]
LOC726750	ame-miR-92c-3p	13	62	31	1	3	0	12.4654	9.41043	14.8582	1.304	1.73104	0	7.94e-05	-2.935	down	--	--	--	--	--	--	--	--	S	Function unknown	PREDICTED: fibroin heavy chain isoform X3 [Apis mellifera]
LOC113218662	ame-miR-92c-3p	13	62	31	1	3	0	12.4654	9.41043	14.8582	1.304	1.73104	0	7.94e-05	-2.935	down	--	--	--	--	--	--	lactate/malate dehydrogenase, NAD binding domain	--	S	Function unknown	uncharacterized protein LOC100646286 isoform X2 [Bombus terrestris]
LOC413289	ame-miR-92c-3p	13	62	31	1	3	0	12.4654	9.41043	14.8582	1.304	1.73104	0	7.94e-05	-2.935	down	[T]	Signal transduction mechanisms	Molecular Function: calcium ion binding (GO:0005509);; Biological Process: Notch signaling pathway (GO:0007219);; Biological Process: multicellular organism development (GO:0007275);; Cellular Component: integral component of membrane (GO:0016021);; Biological Process: cell differentiation (GO:0030154);; Biological Process: regulation of developmental process (GO:0050793);;	K02599|0|ame:413289|K02599 Notch 1 | (RefSeq) N; neurogenic locus Notch protein	[T]	Signal transduction mechanisms	EGF-like domain;; Human growth factor-like EGF;; Calcium-binding EGF domain;; Ankyrin repeats (3 copies);; Ankyrin repeat;; LNR domain;; NOTCH protein;; Ankyrin repeats (many copies);; NOTCH protein;; Ankyrin repeats (many copies);; Ankyrin repeat;; Domain of unknown function (DUF3454);; EGF-like domain	Neurogenic locus Notch protein OS=Drosophila melanogaster OX=7227 GN=N PE=1 SV=3	S	Function unknown	PREDICTED: neurogenic locus Notch protein isoform X1 [Apis mellifera]
LOC100576179	ame-miR-92c-3p	13	62	31	1	3	0	12.4654	9.41043	14.8582	1.304	1.73104	0	7.94e-05	-2.935	down	--	--	--	--	--	--	--	--	S	Function unknown	PREDICTED: cilia- and flagella-associated protein 43-like [Apis mellifera]
LOC100576912	ame-miR-92c-3p	13	62	31	1	3	0	12.4654	9.41043	14.8582	1.304	1.73104	0	7.94e-05	-2.935	down	--	--	Molecular Function: transcription factor activity, sequence-specific DNA binding (GO:0003700);; Cellular Component: nucleus (GO:0005634);; Biological Process: regulation of transcription, DNA-templated (GO:0006355);; Molecular Function: sequence-specific DNA binding (GO:0043565);;	K09048|0|ame:100576912|K09048 cyclic AMP-responsive element-binding protein 3 | (RefSeq) cyclic AMP response element-binding protein A	[K]	Transcription	bZIP transcription factor;; Basic region leucine zipper;; bZIP Maf transcription factor	Cyclic AMP response element-binding protein A OS=Drosophila melanogaster OX=7227 GN=CrebA PE=1 SV=2	K	Transcription	PREDICTED: cyclic AMP response element-binding protein A [Apis mellifera]
LOC412778	novel_miR_102	338	1701	555	398	935	382	324.1	258.18	266.01	518.993	539.508	643.444	0.000200007	1.24174	up	[S]	Function unknown	Cellular Component: integral component of membrane (GO:0016021);;	K08115|0|ame:412778|K08115 chondroitin sulfate proteoglycan 4 | (RefSeq) kon; chondroitin sulfate proteoglycan 4	[R]	General function prediction only	Cadherin-like;; Laminin G domain;; Laminin G domain	Extracellular matrix protein 3 OS=Lytechinus variegatus OX=7654 GN=ECM3 PE=1 SV=1	S	Function unknown	PREDICTED: chondroitin sulfate proteoglycan 4 [Apis mellifera]
LOC412865	novel_miR_102	338	1701	555	398	935	382	324.1	258.18	266.01	518.993	539.508	643.444	0.000200007	1.24174	up	[D]	Cell cycle control, cell division, chromosome partitioning	Molecular Function: structural molecule activity (GO:0005198);; Cellular Component: collagen trimer (GO:0005581);; Biological Process: cell adhesion (GO:0007155);; Cellular Component: extracellular matrix (GO:0031012);;	K06823|0|cfo:105254397|K06823 collagen, type XVIII, alpha | (RefSeq) collagen alpha-2(IX) chain-like	[W]	Extracellular structures	Collagenase NC10 and Endostatin;; Collagen triple helix repeat (20 copies)	Collagen alpha-2(IV) chain OS=Ascaris suum OX=6253 PE=2 SV=1	S	Function unknown	PREDICTED: collagen alpha-2(IX) chain-like [Dufourea novaeangliae]
LOC724334	novel_miR_102	338	1701	555	398	935	382	324.1	258.18	266.01	518.993	539.508	643.444	0.000200007	1.24174	up	--	--	Molecular Function: nucleic acid binding (GO:0003676);; Molecular Function: metal ion binding (GO:0046872);;	--	[R]	General function prediction only	Zinc finger, C2H2 type	B lymphocyte-induced maturation protein 1 homolog OS=Caenorhabditis elegans OX=6239 GN=blmp-1 PE=1 SV=1	S	Function unknown	PREDICTED: atrophin-1 [Apis mellifera]
LOC100578051	novel_miR_102	338	1701	555	398	935	382	324.1	258.18	266.01	518.993	539.508	643.444	0.000200007	1.24174	up	--	--	--	--	--	--	Cell-cycle sustaining, positive selection,	--	S	Function unknown	PREDICTED: uncharacterized protein LOC100578051 isoform X1 [Apis mellifera]
LOC725970	novel_miR_102	338	1701	555	398	935	382	324.1	258.18	266.01	518.993	539.508	643.444	0.000200007	1.24174	up	--	--	Molecular Function: signal transducer activity, downstream of receptor (GO:0005057);; Molecular Function: Rho guanyl-nucleotide exchange factor activity (GO:0005089);; Cellular Component: intracellular (GO:0005622);; Biological Process: regulation of Rho protein signal transduction (GO:0035023);; Biological Process: positive regulation of GTPase activity (GO:0043547);;	K05731|0|ame:725970|K05731 T-lymphoma invasion and metastasis-inducing protein 1 | (RefSeq) GB10237; protein still life, isoform SIF type 1-like	[T]	Signal transduction mechanisms	RhoGEF domain;; PH domain;; Raf-like Ras-binding domain;; Pleckstrin homology domain	Protein still life, isoform SIF type 1 OS=Drosophila melanogaster OX=7227 GN=sif PE=2 SV=2	T	Signal transduction mechanisms	PREDICTED: LOW QUALITY PROTEIN: protein still life, isoform SIF type 1-like [Apis mellifera]
LOC406068	novel_miR_102	338	1701	555	398	935	382	324.1	258.18	266.01	518.993	539.508	643.444	0.000200007	1.24174	up	--	--	Molecular Function: G-protein coupled receptor activity (GO:0004930);; Biological Process: G-protein coupled receptor signaling pathway (GO:0007186);; Cellular Component: integral component of membrane (GO:0016021);;	K04165|0|ame:406068|K04165 Octopamine receptor | (RefSeq) Oa1, GB11266, Oar; octopamine receptor	[R]	General function prediction only	7 transmembrane receptor (rhodopsin family);; Serpentine type 7TM GPCR chemoreceptor Srsx;; Serpentine type 7TM GPCR chemoreceptor Srx	Probable G-protein coupled receptor No9 OS=Amphibalanus amphitrite OX=1232801 PE=3 SV=1	U	Intracellular trafficking, secretion, and vesicular transport	octopamine receptor [Apis mellifera]
LOC113219091	novel_miR_102	338	1701	555	398	935	382	324.1	258.18	266.01	518.993	539.508	643.444	0.000200007	1.24174	up	[C]	Energy production and conversion	Molecular Function: electron carrier activity (GO:0009055);; Cellular Component: integral component of membrane (GO:0016021);; Molecular Function: heme binding (GO:0020037);;	--	[C]	Energy production and conversion	Cytochrome C1 family;; Cytochrome C1 family	Cytochrome c1, heme protein, mitochondrial OS=Dictyostelium discoideum OX=44689 GN=cyc1 PE=3 SV=1	C	Energy production and conversion	PREDICTED: cytochrome c1-2, heme protein, mitochondrial-like [Apis cerana]
LOC408420	novel_miR_102	338	1701	555	398	935	382	324.1	258.18	266.01	518.993	539.508	643.444	0.000200007	1.24174	up	--	--	Molecular Function: zinc ion binding (GO:0008270);; Cellular Component: integral component of membrane (GO:0016021);;	K12035|0|ame:408420|K12035 tripartite motif-containing protein 71 [EC:2.3.2.27] | (RefSeq) RING finger protein nhl-1	[O]	Posttranslational modification, protein turnover, chaperones	RING-type zinc-finger	RING finger protein nhl-1 OS=Caenorhabditis elegans OX=6239 GN=nhl-1 PE=1 SV=2	S	Function unknown	PREDICTED: serine-rich adhesin for platelets isoform X1 [Apis mellifera]
LOC100577927	novel_miR_102	338	1701	555	398	935	382	324.1	258.18	266.01	518.993	539.508	643.444	0.000200007	1.24174	up	[J]	Translation, ribosomal structure and biogenesis	Molecular Function: ATP binding (GO:0005524);; Molecular Function: kinase activity (GO:0016301);; Biological Process: phosphorylation (GO:0016310);;	K06947|0|ame:100577927|K06947 polynucleotide 5'-hydroxyl-kinase GRC3/NOL9 [EC:2.7.1.-] | (RefSeq) polynucleotide 5'-hydroxyl-kinase NOL9	[R]	General function prediction only	mRNA cleavage and polyadenylation factor CLP1 P-loop	Polynucleotide 5&apos;-hydroxyl-kinase NOL9 OS=Drosophila melanogaster OX=7227 GN=CG8414 PE=2 SV=1	S	Function unknown	PREDICTED: polynucleotide 5&apos;-hydroxyl-kinase NOL9 isoform X1 [Apis mellifera]
LOC408874	novel_miR_102	338	1701	555	398	935	382	324.1	258.18	266.01	518.993	539.508	643.444	0.000200007	1.24174	up	--	--	--	--	--	--	PH domain	Ankyrin repeat, PH and SEC7 domain containing protein secG OS=Dictyostelium discoideum OX=44689 GN=secG PE=2 SV=1	S	Function unknown	PREDICTED: uncharacterized protein LOC408874 isoform X5 [Apis mellifera]
LOC726284	novel_miR_102	338	1701	555	398	935	382	324.1	258.18	266.01	518.993	539.508	643.444	0.000200007	1.24174	up	--	--	--	K16449|2.53819e-119|ame:726284|K16449 regulator of G-protein signaling | (RefSeq) regulator of G-protein signaling 17	[T]	Signal transduction mechanisms	Regulator of G protein signaling domain	Regulator of G-protein signaling rgs-2 OS=Caenorhabditis elegans OX=6239 GN=rgs-2 PE=1 SV=1	K	Transcription	PREDICTED: regulator of G-protein signaling 17 isoform X1 [Apis mellifera]
LOC725698	novel_miR_102	338	1701	555	398	935	382	324.1	258.18	266.01	518.993	539.508	643.444	0.000200007	1.24174	up	--	--	Cellular Component: integral component of membrane (GO:0016021);;	--	--	--	--	--	S	Function unknown	PREDICTED: uncharacterized protein LOC725698 [Apis mellifera]
LOC551016	novel_miR_102	338	1701	555	398	935	382	324.1	258.18	266.01	518.993	539.508	643.444	0.000200007	1.24174	up	[J]	Translation, ribosomal structure and biogenesis	--	K14572|0|ame:551016|K14572 midasin | (RefSeq) midasin	[R]	General function prediction only	AAA domain (dynein-related subfamily);; ATPase family associated with various cellular activities (AAA);; ATPase family associated with various cellular activities (AAA);; AAA ATPase domain;; Sigma-54 interaction domain;; Sigma-54 interaction domain;; AAA domain;; Threonylcarbamoyl adenosine biosynthesis protein TsaE;; AAA domain;; AAA domain;; RsgA GTPase;; AAA domain;; ABC transporter;; Dynein …	Midasin OS=Dictyostelium discoideum OX=44689 GN=mdn1 PE=3 SV=2	S	Function unknown	PREDICTED: midasin [Apis mellifera]
LOC726783	novel_miR_102	338	1701	555	398	935	382	324.1	258.18	266.01	518.993	539.508	643.444	0.000200007	1.24174	up	--	--	Molecular Function: lipid transporter activity (GO:0005319);; Biological Process: lipid transport (GO:0006869);;	--	--	--	Lipoprotein amino terminal region	Vitellogenin OS=Apis mellifera OX=7460 GN=Vg PE=1 SV=1	--	--	PREDICTED: vitellogenin-like [Apis mellifera]
LOC725408	novel_miR_102	338	1701	555	398	935	382	324.1	258.18	266.01	518.993	539.508	643.444	0.000200007	1.24174	up	--	--	--	--	--	--	--	--	--	--	PREDICTED: TSC22 domain family protein 1 isoform X1 [Apis mellifera]
LOC100577332	novel_miR_102	338	1701	555	398	935	382	324.1	258.18	266.01	518.993	539.508	643.444	0.000200007	1.24174	up	--	--	Molecular Function: transcription factor activity, sequence-specific DNA binding (GO:0003700);; Cellular Component: nucleus (GO:0005634);; Biological Process: regulation of transcription, DNA-templated (GO:0006355);; Molecular Function: zinc ion binding (GO:0008270);; Biological Process: hemopoiesis (GO:0030097);; Molecular Function: sequence-specific DNA binding (GO:0043565);;	K17894|3.93452e-132|soc:105207872|K17894 GATA-binding protein 2 | (RefSeq) GATA-binding factor C-like	[K]	Transcription	GATA zinc finger	GATA-binding factor C OS=Drosophila melanogaster OX=7227 GN=grn PE=2 SV=1	K	Transcription	PREDICTED: GATA-binding factor C-like isoform X1 [Apis mellifera]
LOC408521	novel_miR_102	338	1701	555	398	935	382	324.1	258.18	266.01	518.993	539.508	643.444	0.000200007	1.24174	up	--	--	Cellular Component: nucleus (GO:0005634);; Biological Process: memory (GO:0007613);; Molecular Function: protein homodimerization activity (GO:0042803);; Molecular Function: sequence-specific DNA binding (GO:0043565);; Biological Process: positive regulation of transcription, DNA-templated (GO:0045893);;	K20015|0|ame:408521|K20015 ecdysone-induced protein 93F, isoform B | (RefSeq) Mblk-1, GB17328; transcription factor mblk-1-like	[K]	Transcription	helix-turn-helix, Psq domain	Mushroom body large-type Kenyon cell-specific protein 1 OS=Apis mellifera OX=7460 GN=Mblk-1 PE=1 SV=1	K	Transcription	PREDICTED: mushroom body large-type Kenyon cell-specific protein 1 isoform X2 [Apis mellifera]
LOC410818	novel_miR_102	338	1701	555	398	935	382	324.1	258.18	266.01	518.993	539.508	643.444	0.000200007	1.24174	up	--	--	Cellular Component: nucleus (GO:0005634);; Biological Process: regulation of transcription, DNA-templated (GO:0006355);; Biological Process: multicellular organism development (GO:0007275);; Molecular Function: sequence-specific DNA binding (GO:0043565);;	--	[K]	Transcription	'Paired box' domain;; Homeobox domain	Paired box protein Pax-6 OS=Drosophila melanogaster OX=7227 GN=ey PE=1 SV=3	K	Transcription	PREDICTED: eyegone isoform X1 [Apis mellifera]
LOC724315	novel_miR_102	338	1701	555	398	935	382	324.1	258.18	266.01	518.993	539.508	643.444	0.000200007	1.24174	up	--	--	Molecular Function: transcription factor activity, sequence-specific DNA binding (GO:0003700);; Biological Process: regulation of transcription, DNA-templated (GO:0006355);; Molecular Function: sequence-specific DNA binding (GO:0043565);;	K09397|3.50558e-156|ame:724315|K09397 forkhead box protein D | (RefSeq) GB18875; forkhead box protein D3-like	[K]	Transcription	Forkhead domain	Fork head domain-containing protein FD3 OS=Drosophila melanogaster OX=7227 GN=fd59A PE=2 SV=2	K	Transcription	PREDICTED: forkhead box protein D3-like [Apis mellifera]
LOC411158	novel_miR_102	338	1701	555	398	935	382	324.1	258.18	266.01	518.993	539.508	643.444	0.000200007	1.24174	up	--	--	Cellular Component: integral component of membrane (GO:0016021);;	--	[R]	General function prediction only	Leucine rich repeat;; Immunoglobulin I-set domain;; Immunoglobulin domain;; Leucine rich repeats (6 copies);; Immunoglobulin domain;; Leucine Rich repeats (2 copies);; Immunoglobulin domain	Peroxidasin OS=Drosophila melanogaster OX=7227 GN=Pxn PE=1 SV=1	S	Function unknown	PREDICTED: leucine-rich repeat-containing protein 24 isoform X1 [Apis mellifera]
LOC410209	novel_miR_102	338	1701	555	398	935	382	324.1	258.18	266.01	518.993	539.508	643.444	0.000200007	1.24174	up	--	--	Molecular Function: RNA polymerase II transcription factor activity, sequence-specific DNA binding (GO:0000981);; Molecular Function: DNA binding (GO:0003677);; Cellular Component: nucleus (GO:0005634);; Biological Process: regulation of transcription from RNA polymerase II promoter (GO:0006357);; Biological Process: segmentation (GO:0035282);; Biological Process: regulation of development, heter…	K09213|0|ame:410209|K09213 hunchback | (RefSeq) Hb, GB19977; hunchback	[R]	General function prediction only	Zinc finger, C2H2 type	Protein hunchback (Fragment) OS=Bombyx mori OX=7091 GN=hb PE=2 SV=1	S	Function unknown	protein hunchback [Apis mellifera]
LOC413894	novel_miR_102	338	1701	555	398	935	382	324.1	258.18	266.01	518.993	539.508	643.444	0.000200007	1.24174	up	[G]	Carbohydrate transport and metabolism	--	--	--	--	Major royal jelly protein	Protein yellow OS=Drosophila madeirensis OX=30013 GN=y PE=3 SV=1	S	Function unknown	PREDICTED: yellow-e3 isoform X1 [Apis mellifera]
LOC726790	novel_miR_102	338	1701	555	398	935	382	324.1	258.18	266.01	518.993	539.508	643.444	0.000200007	1.24174	up	[T]	Signal transduction mechanisms	Molecular Function: protein kinase activity (GO:0004672);; Molecular Function: ATP binding (GO:0005524);; Biological Process: protein phosphorylation (GO:0006468);;	--	[T]	Signal transduction mechanisms	Protein kinase domain;; Protein tyrosine kinase	Death-associated protein kinase related OS=Drosophila melanogaster OX=7227 GN=Drak PE=1 SV=2	T	Signal transduction mechanisms	PREDICTED: uncharacterized protein LOC726790 isoform X1 [Apis mellifera]
LOC100578571	novel_miR_102	338	1701	555	398	935	382	324.1	258.18	266.01	518.993	539.508	643.444	0.000200007	1.24174	up	--	--	--	--	[R]	General function prediction only	--	--	--	--	PREDICTED: uncharacterized protein LOC100578571 [Apis mellifera]
LOC408830	novel_miR_102	338	1701	555	398	935	382	324.1	258.18	266.01	518.993	539.508	643.444	0.000200007	1.24174	up	[T]	Signal transduction mechanisms	Molecular Function: protein kinase activity (GO:0004672);; Molecular Function: Rho guanyl-nucleotide exchange factor activity (GO:0005089);; Molecular Function: ATP binding (GO:0005524);; Biological Process: protein phosphorylation (GO:0006468);; Biological Process: regulation of Rho protein signal transduction (GO:0035023);; Biological Process: positive regulation of GTPase activity (GO:0043547)…	--	[RP]	--	Immunoglobulin I-set domain;; Immunoglobulin domain;; Immunoglobulin domain;; Immunoglobulin domain;; Protein kinase domain;; Immunoglobulin V-set domain;; Protein tyrosine kinase;; CD80-like C2-set immunoglobulin domain;; RhoGEF domain;; Fibronectin type III domain;; Natural killer cell receptor 2B4;; Lipopolysaccharide kinase (Kdo/WaaP) family;; Izumo-like Immunoglobulin domain;; Alphaherpesvir…	Obscurin OS=Drosophila melanogaster OX=7227 GN=Unc-89 PE=1 SV=1	S	Function unknown	PREDICTED: muscle M-line assembly protein unc-89 isoform X1 [Apis mellifera]
LOC551259	novel_miR_102	338	1701	555	398	935	382	324.1	258.18	266.01	518.993	539.508	643.444	0.000200007	1.24174	up	[X]	Mobilome: prophages, transposons	--	K12567|0|ame:551259|K12567 titin [EC:2.7.11.1] | (RefSeq) zormin; titin	--	--	Immunoglobulin I-set domain;; Immunoglobulin domain;; Immunoglobulin domain;; Immunoglobulin domain;; Repeat of unknown function (DUF1136);; Immunoglobulin V-set domain;; Fibronectin type III domain;; CD80-like C2-set immunoglobulin domain;; Immunoglobulin C1-set domain;; Penicillin-Binding Protein C-terminus Family;; T-cell surface glycoprotein CD3 delta chain;; Izumo-like Immunoglobulin domain;…	Titin OS=Drosophila melanogaster OX=7227 GN=sls PE=1 SV=3	S	Function unknown	PREDICTED: titin isoform X7 [Apis mellifera]
LOC100578631	novel_miR_102	338	1701	555	398	935	382	324.1	258.18	266.01	518.993	539.508	643.444	0.000200007	1.24174	up	--	--	Molecular Function: nucleotide binding (GO:0000166);; Molecular Function: nucleic acid binding (GO:0003676);;	--	[R]	General function prediction only	RNA recognition motif. (a.k.a. RRM, RBD, or RNP domain)	RNA-binding protein sym-2 OS=Caenorhabditis elegans OX=6239 GN=sym-2 PE=2 SV=3	S	Function unknown	PREDICTED: uncharacterized protein LOC100578631 [Apis mellifera]
LOC100577517	novel_miR_102	338	1701	555	398	935	382	324.1	258.18	266.01	518.993	539.508	643.444	0.000200007	1.24174	up	--	--	--	K15293|0|soc:105194478|K15293 protein unc-13 A/B/C | (RefSeq) uncharacterized LOC105194478	[TU]	--	Munc13 (mammalian uncoordinated) homology domain;; C2 domain;; Domain of Unknown Function (DUF1041);; Phorbol esters/diacylglycerol binding domain (C1 domain)	Phorbol ester/diacylglycerol-binding protein unc-13 OS=Caenorhabditis elegans OX=6239 GN=unc-13 PE=1 SV=4	S	Function unknown	PREDICTED: uncharacterized protein LOC108001507 isoform X1 [Apis cerana]
LOC725047	novel_miR_102	338	1701	555	398	935	382	324.1	258.18	266.01	518.993	539.508	643.444	0.000200007	1.24174	up	--	--	--	K11294|6.51352e-163|ame:725047|K11294 nucleolin | (RefSeq) nucleolin 1	[Y]	Nuclear structure	SRP40, C-terminal domain	--	S	Function unknown	PREDICTED: nucleolin 1 isoform X1 [Apis mellifera]
LOC408902	novel_miR_102	338	1701	555	398	935	382	324.1	258.18	266.01	518.993	539.508	643.444	0.000200007	1.24174	up	[K]	Transcription	--	K10282|0|ame:408902|K10282 F-box and leucine-rich repeat protein 16 | (RefSeq) F-box/LRR-repeat protein 16	[R]	General function prediction only	Leucine Rich repeat;; Leucine Rich repeats (2 copies)	Uncharacterized F-box/LRR-repeat protein C02F5.7 OS=Caenorhabditis elegans OX=6239 GN=C02F5.7 PE=4 SV=3	S	Function unknown	PREDICTED: F-box/LRR-repeat protein 16 [Apis mellifera]
LOC724886	novel_miR_102	338	1701	555	398	935	382	324.1	258.18	266.01	518.993	539.508	643.444	0.000200007	1.24174	up	--	--	--	--	--	--	--	--	S	Function unknown	PREDICTED: uncharacterized protein LOC724886 isoform X3 [Apis mellifera]
LOC100577632	novel_miR_102	338	1701	555	398	935	382	324.1	258.18	266.01	518.993	539.508	643.444	0.000200007	1.24174	up	--	--	Molecular Function: nucleic acid binding (GO:0003676);; Molecular Function: metal ion binding (GO:0046872);;	--	--	--	--	--	--	--	PREDICTED: phosphopantothenoylcysteine decarboxylase subunit VHS3-like isoform X1 [Apis mellifera]
LOC408914	novel_miR_102	338	1701	555	398	935	382	324.1	258.18	266.01	518.993	539.508	643.444	0.000200007	1.24174	up	--	--	--	K15621|0|ame:408914|K15621 BAI1-associated protein 3 | (RefSeq) BAI1-associated protein 3	[UT]	--	C2 domain;; Munc13 (mammalian uncoordinated) homology domain	Protein unc-13 homolog 4B OS=Drosophila melanogaster OX=7227 GN=stac PE=1 SV=5	S	Function unknown	PREDICTED: BAI1-associated protein 3 [Apis mellifera]
LOC726210	novel_miR_102	338	1701	555	398	935	382	324.1	258.18	266.01	518.993	539.508	643.444	0.000200007	1.24174	up	[G]	Carbohydrate transport and metabolism	Molecular Function: hydrolase activity, hydrolyzing O-glycosyl compounds (GO:0004553);; Biological Process: carbohydrate metabolic process (GO:0005975);; Cellular Component: integral component of membrane (GO:0016021);;	--	[G]	Carbohydrate transport and metabolism	Glycosyl hydrolases family 31	--	G	Carbohydrate transport and metabolism	PREDICTED: uncharacterized protein LOC726210 isoform X1 [Apis mellifera]
LOC408779	novel_miR_102	338	1701	555	398	935	382	324.1	258.18	266.01	518.993	539.508	643.444	0.000200007	1.24174	up	--	--	--	K10382|0|ame:408779|K10382 dystonin | (RefSeq) shot; short stop	[Z]	Cytoskeleton	Spectrin repeat;; Plectin repeat;; Calponin homology (CH) domain;; Growth-Arrest-Specific Protein 2 Domain;; EF-hand domain;; EF hand;; CAMSAP CH domain	Spectrin beta chain OS=Drosophila melanogaster OX=7227 GN=beta-Spec PE=1 SV=2	Z	Cytoskeleton	PREDICTED: LOW QUALITY PROTEIN: microtubule-actin cross-linking factor 1 [Apis mellifera]
LOC410270	novel_miR_102	338	1701	555	398	935	382	324.1	258.18	266.01	518.993	539.508	643.444	0.000200007	1.24174	up	[I]	Lipid transport and metabolism	Molecular Function: cholinesterase activity (GO:0004104);;	K01049|0|ame:410270|K01049 acetylcholinesterase [EC:3.1.1.7] | (RefSeq) ACE1, AChE-1; acetylcholinesterase	[T]	Signal transduction mechanisms	Carboxylesterase family;; alpha/beta hydrolase fold	Acetylcholinesterase OS=Anopheles gambiae OX=7165 GN=Ace PE=1 SV=3	I	Lipid transport and metabolism	PREDICTED: acetylcholinesterase [Apis mellifera]
LOC551086	novel_miR_102	338	1701	555	398	935	382	324.1	258.18	266.01	518.993	539.508	643.444	0.000200007	1.24174	up	--	--	Molecular Function: metal ion binding (GO:0046872);;	--	--	--	BTB/POZ domain;; Zinc finger, C2H2 type;; C2H2-type zinc finger	Zinc finger protein chinmo OS=Drosophila melanogaster OX=7227 GN=chinmo PE=1 SV=3	S	Function unknown	PREDICTED: protein abrupt-like isoform X2 [Apis dorsata]
LOC412914	novel_miR_102	338	1701	555	398	935	382	324.1	258.18	266.01	518.993	539.508	643.444	0.000200007	1.24174	up	--	--	Molecular Function: calcium ion binding (GO:0005509);;	K11583|0|ame:412914|K11583 serine/threonine-protein phosphatase 2A regulatory subunit B'' | (RefSeq) GB15363; uncharacterized LOC412914	[A]	RNA processing and modification	EF-hand domain pair;; EF hand	--	T	Signal transduction mechanisms	PREDICTED: uncharacterized protein LOC412914 isoform X1 [Apis mellifera]
LOC411157	novel_miR_102	338	1701	555	398	935	382	324.1	258.18	266.01	518.993	539.508	643.444	0.000200007	1.24174	up	[U]	Intracellular trafficking, secretion, and vesicular transport	--	K16506|0|soc:105196472|K16506 protocadherin Fat 1/2/3 | (RefSeq) fat-like cadherin-related tumor suppressor homolog	[T]	Signal transduction mechanisms	Cadherin domain;; Cadherin-like;; Laminin G domain;; Cadherin-like;; EGF-like domain;; Cadherin prodomain like;; Laminin G domain	Fat-like cadherin-related tumor suppressor homolog OS=Drosophila melanogaster OX=7227 GN=kug PE=2 SV=3	S	Function unknown	PREDICTED: LOW QUALITY PROTEIN: fat-like cadherin-related tumor suppressor homolog [Apis florea]
LOC412858	novel_miR_102	338	1701	555	398	935	382	324.1	258.18	266.01	518.993	539.508	643.444	0.000200007	1.24174	up	--	--	Cellular Component: integral component of membrane (GO:0016021);;	--	[R]	General function prediction only	Immunoglobulin domain;; Immunoglobulin I-set domain;; Immunoglobulin domain;; Immunoglobulin domain;; CD80-like C2-set immunoglobulin domain;; Immunoglobulin V-set domain;; Fibronectin type III domain	Irregular chiasm C-roughest protein OS=Drosophila melanogaster OX=7227 GN=rst PE=1 SV=2	S	Function unknown	PREDICTED: hemicentin-2-like isoform X1 [Apis mellifera]
LOC411297	novel_miR_102	338	1701	555	398	935	382	324.1	258.18	266.01	518.993	539.508	643.444	0.000200007	1.24174	up	--	;;	Molecular Function: transmembrane receptor protein tyrosine kinase activity (GO:0004714);; Molecular Function: ATP binding (GO:0005524);; Biological Process: transmembrane receptor protein tyrosine kinase signaling pathway (GO:0007169);; Cellular Component: integral component of membrane (GO:0016021);; Biological Process: peptidyl-tyrosine phosphorylation (GO:0018108);;	K04527|0|ame:411297|K04527 insulin receptor [EC:2.7.10.1] | (RefSeq) IR-B, InR, InsR-A; insulin-like peptide receptor	[T]	Signal transduction mechanisms	Protein tyrosine kinase;; Receptor L domain;; Protein kinase domain;; Furin-like cysteine rich region;; Fibronectin type III domain	Insulin-like receptor OS=Aedes aegypti OX=7159 GN=InR PE=2 SV=2	T	Signal transduction mechanisms	PREDICTED: insulin-like peptide receptor [Apis mellifera]
LOC411490	novel_miR_102	338	1701	555	398	935	382	324.1	258.18	266.01	518.993	539.508	643.444	0.000200007	1.24174	up	[G]	Carbohydrate transport and metabolism	Molecular Function: beta-N-acetylhexosaminidase activity (GO:0004563);; Biological Process: carbohydrate metabolic process (GO:0005975);; Cellular Component: integral component of membrane (GO:0016021);;	K20730|0|ame:411490|K20730 beta-hexosaminidase Fdl [EC:3.2.1.52] | (RefSeq) FDL; probable beta-hexosaminidase fdl	[G]	Carbohydrate transport and metabolism	Glycosyl hydrolase family 20, catalytic domain;; beta-acetyl hexosaminidase like	Probable beta-hexosaminidase fdl OS=Drosophila melanogaster OX=7227 GN=fdl PE=1 SV=1	G	Carbohydrate transport and metabolism	PREDICTED: probable beta-hexosaminidase fdl isoform X2 [Apis mellifera]
LOC725829	novel_miR_102	338	1701	555	398	935	382	324.1	258.18	266.01	518.993	539.508	643.444	0.000200007	1.24174	up	--	--	--	--	--	--	--	--	S	Function unknown	PREDICTED: uncharacterized protein LOC102676218 isoform X1 [Apis dorsata]
LOC726842	novel_miR_102	338	1701	555	398	935	382	324.1	258.18	266.01	518.993	539.508	643.444	0.000200007	1.24174	up	--	--	--	K10176|0|ame:726842|K10176 T-box protein 2 | (RefSeq) GB15082; optomotor-blind protein-like	[K]	Transcription	T-box	Optomotor-blind protein OS=Drosophila melanogaster OX=7227 GN=bi PE=1 SV=3	K	Transcription	PREDICTED: optomotor-blind protein isoform X1 [Ceratina calcarata]
LOC551792	novel_miR_102	338	1701	555	398	935	382	324.1	258.18	266.01	518.993	539.508	643.444	0.000200007	1.24174	up	[M]	Cell wall/membrane/envelope biogenesis	Molecular Function: metallocarboxypeptidase activity (GO:0004181);; Biological Process: proteolysis (GO:0006508);; Molecular Function: zinc ion binding (GO:0008270);;	--	[E]	Amino acid transport and metabolism	Zinc carboxypeptidase	Cytosolic carboxypeptidase 1 OS=Caenorhabditis elegans OX=6239 GN=ccpp-1 PE=2 SV=2	E	Amino acid transport and metabolism	PREDICTED: cytosolic carboxypeptidase 1-like isoform X4 [Apis mellifera]
LOC552513	novel_miR_102	338	1701	555	398	935	382	324.1	258.18	266.01	518.993	539.508	643.444	0.000200007	1.24174	up	--	--	Cellular Component: integral component of membrane (GO:0016021);;	--	[R]	General function prediction only	Immunoglobulin domain;; Immunoglobulin domain;; Immunoglobulin domain;; Immunoglobulin I-set domain;; CD80-like C2-set immunoglobulin domain;; Immunoglobulin V-set domain;; Fibronectin type III domain	Synaptogenesis protein syg-2 OS=Caenorhabditis elegans OX=6239 GN=syg-2 PE=1 SV=1	S	Function unknown	PREDICTED: neural cell adhesion molecule 2 [Apis mellifera]
LOC726710	novel_miR_102	338	1701	555	398	935	382	324.1	258.18	266.01	518.993	539.508	643.444	0.000200007	1.24174	up	--	--	Cellular Component: nucleus (GO:0005634);; Biological Process: regulation of transcription, DNA-templated (GO:0006355);; Molecular Function: sequence-specific DNA binding (GO:0043565);;	K18488|8.36044e-102|ame:726710|K18488 homeobox protein DLX2 | (RefSeq) Dll; distal-less	[K]	Transcription	Homeobox domain	Homeotic protein distal-less OS=Drosophila melanogaster OX=7227 GN=Dll PE=2 SV=3	K	Transcription	PREDICTED: distal-less isoform X3 [Apis mellifera]
LOC411423	novel_miR_102	338	1701	555	398	935	382	324.1	258.18	266.01	518.993	539.508	643.444	0.000200007	1.24174	up	[O]	Posttranslational modification, protein turnover, chaperones	Molecular Function: hydrolase activity (GO:0016787);;	K11687|0|ame:411423|K11687 poly(ADP-ribose) glycohydrolase ARH3 [EC:3.2.1.143] | (RefSeq) GB12677; poly(ADP-ribose) glycohydrolase ARH3-like	--	--	ADP-ribosylglycohydrolase	--	O	Posttranslational modification, protein turnover, chaperones	PREDICTED: poly(ADP-ribose) glycohydrolase ARH3-like [Apis mellifera]
LOC411199	novel_miR_102	338	1701	555	398	935	382	324.1	258.18	266.01	518.993	539.508	643.444	0.000200007	1.24174	up	[R]	General function prediction only	Molecular Function: neurotransmitter:sodium symporter activity (GO:0005328);; Biological Process: neurotransmitter transport (GO:0006836);; Cellular Component: integral component of membrane (GO:0016021);; Biological Process: transmembrane transport (GO:0055085);;	K05048|0|ame:411199|K05048 solute carrier family 6 (neurotransmitter transporter, amino acid/orphan) member 15/16/17/18/20 | (RefSeq) NT-6; sodium-dependent neutral amino acid transporter B(0)AT3	[T]	Signal transduction mechanisms	Sodium:neurotransmitter symporter family	Sodium-dependent serotonin transporter OS=Drosophila melanogaster OX=7227 GN=SerT PE=2 SV=1	P	Inorganic ion transport and metabolism	PREDICTED: sodium-dependent neutral amino acid transporter B(0)AT3 [Apis mellifera]
LOC551706	novel_miR_102	338	1701	555	398	935	382	324.1	258.18	266.01	518.993	539.508	643.444	0.000200007	1.24174	up	--	--	Molecular Function: motor activity (GO:0003774);; Molecular Function: actin binding (GO:0003779);; Molecular Function: ATP binding (GO:0005524);; Cellular Component: myosin complex (GO:0016459);;	K16677|0|ame:551706|K16677 dachs | (RefSeq) Myo20; unconventional myosin-IXb	[Z]	Cytoskeleton	Myosin head (motor domain);; IQ calmodulin-binding motif	Myosin-I heavy chain OS=Dictyostelium discoideum OX=44689 GN=myoI PE=1 SV=1	Z	Cytoskeleton	PREDICTED: unconventional myosin-IXb isoform X1 [Apis mellifera]
LOC410001	novel_miR_102	338	1701	555	398	935	382	324.1	258.18	266.01	518.993	539.508	643.444	0.000200007	1.24174	up	--	--	Cellular Component: intracellular (GO:0005622);; Biological Process: intracellular protein transport (GO:0006886);; Molecular Function: Rab GTPase binding (GO:0017137);; Molecular Function: metal ion binding (GO:0046872);;	K15297|0|ame:410001|K15297 regulating synaptic membrane exocytosis protein 2 | (RefSeq) regulating synaptic membrane exocytosis protein 2	[U]	Intracellular trafficking, secretion, and vesicular transport	C2 domain;; PDZ domain (Also known as DHR or GLGF)	Rab-3-interacting molecule unc-10 OS=Caenorhabditis elegans OX=6239 GN=unc-10 PE=1 SV=2	S	Function unknown	PREDICTED: uncharacterized protein LOC410001 isoform X1 [Apis mellifera]
LOC411054	novel_miR_102	338	1701	555	398	935	382	324.1	258.18	266.01	518.993	539.508	643.444	0.000200007	1.24174	up	[G]	Carbohydrate transport and metabolism	Cellular Component: Golgi membrane (GO:0000139);; Biological Process: protein glycosylation (GO:0006486);; Cellular Component: integral component of membrane (GO:0016021);; Molecular Function: transferase activity, transferring glycosyl groups (GO:0016757);; Molecular Function: carbohydrate binding (GO:0030246);;	K00710|0|aec:105150450|K00710 polypeptide N-acetylgalactosaminyltransferase [EC:2.4.1.41] | (RefSeq) polypeptide N-acetylgalactosaminyltransferase 2	[O]	Posttranslational modification, protein turnover, chaperones	Glycosyl transferase family 2;; Ricin-type beta-trefoil lectin domain;; Glycosyltransferase like family 2;; Glycosyltransferase like family 2;; N-terminal domain of galactosyltransferase	Polypeptide N-acetylgalactosaminyltransferase 2 OS=Drosophila melanogaster OX=7227 GN=pgant2 PE=2 SV=2	S	Function unknown	PREDICTED: polypeptide N-acetylgalactosaminyltransferase 2 isoform X1 [Apis mellifera]
LOC113218662	novel_miR_102	338	1701	555	398	935	382	324.1	258.18	266.01	518.993	539.508	643.444	0.000200007	1.24174	up	--	--	--	--	--	--	lactate/malate dehydrogenase, NAD binding domain	--	S	Function unknown	uncharacterized protein LOC100646286 isoform X2 [Bombus terrestris]
LOC408363	novel_miR_102	338	1701	555	398	935	382	324.1	258.18	266.01	518.993	539.508	643.444	0.000200007	1.24174	up	[T]	Signal transduction mechanisms	Molecular Function: nucleotide binding (GO:0000166);; Cellular Component: intracellular (GO:0005622);; Biological Process: cyclic nucleotide biosynthetic process (GO:0009190);; Cellular Component: integral component of membrane (GO:0016021);; Molecular Function: phosphorus-oxygen lyase activity (GO:0016849);; Biological Process: intracellular signal transduction (GO:0035556);;	K08043|0|ame:408363|K08043 adenylate cyclase 3 [EC:4.6.1.1] | (RefSeq) Ac3, Amac3, GB11637; adenylate cyclase 3	[C]	Energy production and conversion	Adenylate and Guanylate cyclase catalytic domain;; Adenylyl cyclase N-terminal extracellular and transmembrane region	Ca(2+)/calmodulin-responsive adenylate cyclase OS=Drosophila melanogaster OX=7227 GN=rut PE=1 SV=2	T	Signal transduction mechanisms	adenylate cyclase 3 [Apis mellifera]
LOC408767	novel_miR_102	338	1701	555	398	935	382	324.1	258.18	266.01	518.993	539.508	643.444	0.000200007	1.24174	up	[U]	Intracellular trafficking, secretion, and vesicular transport	--	K16507|0|ame:408767|K16507 protocadherin-16/23 | (RefSeq) protein dachsous	[S]	Function unknown	Cadherin domain;; Cadherin-like;; Cadherin-like	Protein dachsous OS=Drosophila melanogaster OX=7227 GN=ds PE=1 SV=3	S	Function unknown	PREDICTED: protein dachsous isoform X4 [Apis mellifera]
LOC726886	novel_miR_102	338	1701	555	398	935	382	324.1	258.18	266.01	518.993	539.508	643.444	0.000200007	1.24174	up	--	--	Cellular Component: integral component of membrane (GO:0016021);;	--	--	--	CUB domain	--	S	Function unknown	PREDICTED: LOW QUALITY PROTEIN: uncharacterized protein LOC726886 [Apis mellifera]
LOC411264	novel_miR_102	338	1701	555	398	935	382	324.1	258.18	266.01	518.993	539.508	643.444	0.000200007	1.24174	up	[T]	Signal transduction mechanisms	--	--	[K]	Transcription	PAS fold;; PAS domain;; PAS fold;; Helix-loop-helix DNA-binding domain	Aryl hydrocarbon receptor protein 1 OS=Caenorhabditis elegans OX=6239 GN=ahr-1 PE=1 SV=1	S	Function unknown	PREDICTED: aryl hydrocarbon receptor protein 1-like [Apis dorsata]
LOC102654166	novel_miR_102	338	1701	555	398	935	382	324.1	258.18	266.01	518.993	539.508	643.444	0.000200007	1.24174	up	--	--	--	--	--	--	--	--	S	Function unknown	PREDICTED: uncharacterized protein LOC102654166 isoform X1 [Apis mellifera]
LOC551688	novel_miR_102	338	1701	555	398	935	382	324.1	258.18	266.01	518.993	539.508	643.444	0.000200007	1.24174	up	[O]	Posttranslational modification, protein turnover, chaperones	Cellular Component: integral component of membrane (GO:0016021);;	K17286|0|ame:551688|K17286 erythrocyte band 7 integral membrane protein | (RefSeq) GB12041; band 7 protein AGAP004871-like	[C]	Energy production and conversion	SPFH domain / Band 7 family	Band 7 protein AAEL010189 OS=Aedes aegypti OX=7159 GN=AAEL010189 PE=3 SV=1	O	Posttranslational modification, protein turnover, chaperones	PREDICTED: band 7 protein AGAP004871-like isoform X1 [Apis mellifera]
LOC408680	novel_miR_102	338	1701	555	398	935	382	324.1	258.18	266.01	518.993	539.508	643.444	0.000200007	1.24174	up	--	--	--	K04962|0|ame:408680|K04962 ryanodine receptor 2 | (RefSeq) RyR; ryanodine receptor	[T]	Signal transduction mechanisms	RIH domain;; RyR domain;; SPRY domain;; Inositol 1,4,5-trisphosphate/ryanodine receptor;; Ryanodine Receptor TM 4-6;; MIR domain;; RyR and IP3R Homology associated;; Ion transport protein	Ryanodine receptor OS=Drosophila melanogaster OX=7227 GN=RyR PE=1 SV=3	U	Intracellular trafficking, secretion, and vesicular transport	PREDICTED: ryanodine receptor isoform X13 [Apis mellifera]
LOC410609	novel_miR_102	338	1701	555	398	935	382	324.1	258.18	266.01	518.993	539.508	643.444	0.000200007	1.24174	up	--	--	Molecular Function: metalloendopeptidase activity (GO:0004222);; Biological Process: proteolysis (GO:0006508);; Molecular Function: zinc ion binding (GO:0008270);; Cellular Component: integral component of membrane (GO:0016021);;	K06704|0|ame:410609|K06704 disintegrin and metalloproteinase domain-containing protein 10 [EC:3.4.24.81] | (RefSeq) disintegrin and metalloproteinase domain-containing protein 10-like	[W]	Extracellular structures	Metallo-peptidase family M12;; Metallo-peptidase family M12B Reprolysin-like;; Metallo-peptidase family M12B Reprolysin-like;; Disintegrin;; Reprolysin family propeptide;; Metallo-peptidase family M12B Reprolysin-like;; Reprolysin (M12B) family zinc metalloprotease	Disintegrin and metalloproteinase domain-containing protein 10 homolog OS=Caenorhabditis elegans OX=6239 GN=sup-17 PE=1 SV=1	O	Posttranslational modification, protein turnover, chaperones	PREDICTED: disintegrin and metalloproteinase domain-containing protein 10-like isoform X2 [Apis mellifera]
LOC725903	novel_miR_102	338	1701	555	398	935	382	324.1	258.18	266.01	518.993	539.508	643.444	0.000200007	1.24174	up	--	--	--	--	--	--	--	--	S	Function unknown	Zinc finger12B [Apis cerana cerana]
LOC410009	novel_miR_102	338	1701	555	398	935	382	324.1	258.18	266.01	518.993	539.508	643.444	0.000200007	1.24174	up	[U]	Intracellular trafficking, secretion, and vesicular transport	--	K16669|0|ame:410009|K16669 protocadherin Fat 4 | (RefSeq) ft; cadherin-related tumor suppressor	[T]	Signal transduction mechanisms	Cadherin domain;; Cadherin-like;; Laminin G domain;; Laminin G domain;; Cadherin-like;; EGF-like domain;; Cadherin prodomain like	Cadherin-related tumor suppressor OS=Drosophila melanogaster OX=7227 GN=ft PE=1 SV=3	S	Function unknown	PREDICTED: cadherin-related tumor suppressor [Apis mellifera]
LOC552079	novel_miR_102	338	1701	555	398	935	382	324.1	258.18	266.01	518.993	539.508	643.444	0.000200007	1.24174	up	--	--	Molecular Function: DNA binding (GO:0003677);; Cellular Component: nucleus (GO:0005634);; Biological Process: regulation of transcription, DNA-templated (GO:0006355);;	K16672|0|ame:552079|K16672 homeobox protein homothorax | (RefSeq) homeobox protein homothorax	[K]	Transcription	N-terminal of Homeobox Meis and PKNOX1;; Homeobox KN domain;; Homeobox domain	Homeobox protein homothorax OS=Drosophila melanogaster OX=7227 GN=hth PE=1 SV=1	K	Transcription	PREDICTED: homeobox protein homothorax isoform X3 [Apis mellifera]
LOC411257	novel_miR_102	338	1701	555	398	935	382	324.1	258.18	266.01	518.993	539.508	643.444	0.000200007	1.24174	up	[G]	Carbohydrate transport and metabolism	Biological Process: maltose metabolic process (GO:0000023);; Molecular Function: alpha-1,4-glucosidase activity (GO:0004558);; Molecular Function: maltose alpha-glucosidase activity (GO:0032450);;	K01187|0|ame:411257|K01187 alpha-glucosidase [EC:3.2.1.20] | (RefSeq) Hbg2, AGLU4, GB20070; alpha-glucosidase	[G]	Carbohydrate transport and metabolism	Alpha amylase, catalytic domain	Maltase 2 OS=Drosophila virilis OX=7244 GN=Mal-B2 PE=3 SV=2	G	Carbohydrate transport and metabolism	alpha-glucosidase precursor [Apis mellifera]
LOC413256	novel_miR_102	338	1701	555	398	935	382	324.1	258.18	266.01	518.993	539.508	643.444	0.000200007	1.24174	up	--	--	Cellular Component: integral component of membrane (GO:0016021);;	--	--	--	PAN domain	--	S	Function unknown	PREDICTED: uncharacterized protein LOC413256 [Apis mellifera]
LOC100577322	novel_miR_102	338	1701	555	398	935	382	324.1	258.18	266.01	518.993	539.508	643.444	0.000200007	1.24174	up	--	--	Cellular Component: integral component of membrane (GO:0016021);; Molecular Function: oxidoreductase activity (GO:0016491);;	--	--	--	--	--	--	--	PREDICTED: cell wall integrity and stress response component 2 [Apis mellifera]
LOC408354	novel_miR_102	338	1701	555	398	935	382	324.1	258.18	266.01	518.993	539.508	643.444	0.000200007	1.24174	up	--	--	Molecular Function: DNA binding (GO:0003677);; Molecular Function: transcription factor activity, sequence-specific DNA binding (GO:0003700);; Cellular Component: nucleus (GO:0005634);; Biological Process: regulation of transcription, DNA-templated (GO:0006355);;	K17335|0|ame:408354|K17335 nuclear factor of activated T-cells 5 | (RefSeq) NFAT; nuclear factor of activated T-cells 5	--	--	Rel homology DNA-binding domain;; Rel homology dimerisation domain;; IPT/TIG domain	--	K	Transcription	PREDICTED: nuclear factor of activated T-cells 5 isoform X1 [Apis mellifera]
LOC726461	novel_miR_102	338	1701	555	398	935	382	324.1	258.18	266.01	518.993	539.508	643.444	0.000200007	1.24174	up	[T]	Signal transduction mechanisms	--	K15009|0|hst:105181967|K15009 SH3 and multiple ankyrin repeat domains protein | (RefSeq) SH3 and multiple ankyrin repeat domains protein 1	[R]	General function prediction only	Ankyrin repeats (3 copies);; Ankyrin repeats (many copies);; Ankyrin repeat;; PDZ domain (Also known as DHR or GLGF);; Ankyrin repeat;; Ankyrin repeats (many copies);; N-terminal or F0 domain of Talin-head FERM	Protein shank OS=Caenorhabditis elegans OX=6239 GN=shn-1 PE=1 SV=1	S	Function unknown	PREDICTED: SH3 and multiple ankyrin repeat domains protein 1 [Apis mellifera]
LOC408405	novel_miR_102	338	1701	555	398	935	382	324.1	258.18	266.01	518.993	539.508	643.444	0.000200007	1.24174	up	--	--	Molecular Function: calcium ion binding (GO:0005509);; Cellular Component: integral component of membrane (GO:0016021);; Cellular Component: motile cilium (GO:0031514);;	--	--	--	Calcium-binding EGF domain	63 kDa sperm flagellar membrane protein OS=Strongylocentrotus purpuratus OX=7668 PE=2 SV=1	S	Function unknown	PREDICTED: uncharacterized protein LOC408405 isoform X2 [Apis mellifera]
LOC408945	novel_miR_102	338	1701	555	398	935	382	324.1	258.18	266.01	518.993	539.508	643.444	0.000200007	1.24174	up	--	--	Biological Process: signal transduction (GO:0007165);; Molecular Function: phosphatidylinositol binding (GO:0035091);;	K17936|0|ame:408945|K17936 sorting nexin-27 | (RefSeq) sorting nexin-27	[RTU]	--	PX domain;; PDZ domain (Also known as DHR or GLGF);; Ras association (RalGDS/AF-6) domain;; FERM N-terminal domain	Disks large homolog 1 OS=Caenorhabditis elegans OX=6239 GN=dlg-1 PE=1 SV=1	O	Posttranslational modification, protein turnover, chaperones	PREDICTED: sorting nexin-27 isoform X1 [Apis mellifera]
LOC100576449	novel_miR_102	338	1701	555	398	935	382	324.1	258.18	266.01	518.993	539.508	643.444	0.000200007	1.24174	up	--	--	Biological Process: signal transduction (GO:0007165);; Molecular Function: hedgehog receptor activity (GO:0008158);; Cellular Component: integral component of membrane (GO:0016021);;	K06225|0|ame:100576449|K06225 patched 1 | (RefSeq) protein patched	[T]	Signal transduction mechanisms	Patched family;; Sterol-sensing domain of SREBP cleavage-activation	Protein patched OS=Drosophila melanogaster OX=7227 GN=ptc PE=2 SV=2	U	Intracellular trafficking, secretion, and vesicular transport	PREDICTED: protein patched isoform X1 [Apis mellifera]
LOC100577364	novel_miR_102	338	1701	555	398	935	382	324.1	258.18	266.01	518.993	539.508	643.444	0.000200007	1.24174	up	--	--	Cellular Component: cytoplasm (GO:0005737);; Cellular Component: cytoskeleton (GO:0005856);; Molecular Function: cytoskeletal protein binding (GO:0008092);; Cellular Component: extrinsic component of membrane (GO:0019898);; Biological Process: biological regulation (GO:0065007);;	--	--	--	--	--	T	Signal transduction mechanisms	PREDICTED: mucin-12-like isoform X1 [Apis mellifera]
LOC551647	novel_miR_102	338	1701	555	398	935	382	324.1	258.18	266.01	518.993	539.508	643.444	0.000200007	1.24174	up	--	--	--	--	--	--	GDNF/GAS1 domain	--	U	Intracellular trafficking, secretion, and vesicular transport	PREDICTED: uncharacterized protein LOC551647 isoform X1 [Apis mellifera]
LOC552577	novel_miR_102	338	1701	555	398	935	382	324.1	258.18	266.01	518.993	539.508	643.444	0.000200007	1.24174	up	[S]	Function unknown	--	K19530|0|ame:552577|K19530 junctophilin | (RefSeq) GB18443; junctophilin-1-like	[R]	General function prediction only	MORN repeat	--	S	Function unknown	PREDICTED: junctophilin-1-like [Apis mellifera]
LOC411054	novel_miR_35	338	1701	555	398	935	382	324.1	258.18	266.01	518.993	539.508	643.444	0.000204824	1.24174	up	[G]	Carbohydrate transport and metabolism	Cellular Component: Golgi membrane (GO:0000139);; Biological Process: protein glycosylation (GO:0006486);; Cellular Component: integral component of membrane (GO:0016021);; Molecular Function: transferase activity, transferring glycosyl groups (GO:0016757);; Molecular Function: carbohydrate binding (GO:0030246);;	K00710|0|aec:105150450|K00710 polypeptide N-acetylgalactosaminyltransferase [EC:2.4.1.41] | (RefSeq) polypeptide N-acetylgalactosaminyltransferase 2	[O]	Posttranslational modification, protein turnover, chaperones	Glycosyl transferase family 2;; Ricin-type beta-trefoil lectin domain;; Glycosyltransferase like family 2;; Glycosyltransferase like family 2;; N-terminal domain of galactosyltransferase	Polypeptide N-acetylgalactosaminyltransferase 2 OS=Drosophila melanogaster OX=7227 GN=pgant2 PE=2 SV=2	S	Function unknown	PREDICTED: polypeptide N-acetylgalactosaminyltransferase 2 isoform X1 [Apis mellifera]
LOC726886	novel_miR_35	338	1701	555	398	935	382	324.1	258.18	266.01	518.993	539.508	643.444	0.000204824	1.24174	up	--	--	Cellular Component: integral component of membrane (GO:0016021);;	--	--	--	CUB domain	--	S	Function unknown	PREDICTED: LOW QUALITY PROTEIN: uncharacterized protein LOC726886 [Apis mellifera]
LOC408767	novel_miR_35	338	1701	555	398	935	382	324.1	258.18	266.01	518.993	539.508	643.444	0.000204824	1.24174	up	[U]	Intracellular trafficking, secretion, and vesicular transport	--	K16507|0|ame:408767|K16507 protocadherin-16/23 | (RefSeq) protein dachsous	[S]	Function unknown	Cadherin domain;; Cadherin-like;; Cadherin-like	Protein dachsous OS=Drosophila melanogaster OX=7227 GN=ds PE=1 SV=3	S	Function unknown	PREDICTED: protein dachsous isoform X4 [Apis mellifera]
LOC411199	novel_miR_35	338	1701	555	398	935	382	324.1	258.18	266.01	518.993	539.508	643.444	0.000204824	1.24174	up	[R]	General function prediction only	Molecular Function: neurotransmitter:sodium symporter activity (GO:0005328);; Biological Process: neurotransmitter transport (GO:0006836);; Cellular Component: integral component of membrane (GO:0016021);; Biological Process: transmembrane transport (GO:0055085);;	K05048|0|ame:411199|K05048 solute carrier family 6 (neurotransmitter transporter, amino acid/orphan) member 15/16/17/18/20 | (RefSeq) NT-6; sodium-dependent neutral amino acid transporter B(0)AT3	[T]	Signal transduction mechanisms	Sodium:neurotransmitter symporter family	Sodium-dependent serotonin transporter OS=Drosophila melanogaster OX=7227 GN=SerT PE=2 SV=1	P	Inorganic ion transport and metabolism	PREDICTED: sodium-dependent neutral amino acid transporter B(0)AT3 [Apis mellifera]
LOC725829	novel_miR_35	338	1701	555	398	935	382	324.1	258.18	266.01	518.993	539.508	643.444	0.000204824	1.24174	up	--	--	--	--	--	--	--	--	S	Function unknown	PREDICTED: uncharacterized protein LOC102676218 isoform X1 [Apis dorsata]
LOC552513	novel_miR_35	338	1701	555	398	935	382	324.1	258.18	266.01	518.993	539.508	643.444	0.000204824	1.24174	up	--	--	Cellular Component: integral component of membrane (GO:0016021);;	--	[R]	General function prediction only	Immunoglobulin domain;; Immunoglobulin domain;; Immunoglobulin domain;; Immunoglobulin I-set domain;; CD80-like C2-set immunoglobulin domain;; Immunoglobulin V-set domain;; Fibronectin type III domain	Synaptogenesis protein syg-2 OS=Caenorhabditis elegans OX=6239 GN=syg-2 PE=1 SV=1	S	Function unknown	PREDICTED: neural cell adhesion molecule 2 [Apis mellifera]
LOC726842	novel_miR_35	338	1701	555	398	935	382	324.1	258.18	266.01	518.993	539.508	643.444	0.000204824	1.24174	up	--	--	--	K10176|0|ame:726842|K10176 T-box protein 2 | (RefSeq) GB15082; optomotor-blind protein-like	[K]	Transcription	T-box	Optomotor-blind protein OS=Drosophila melanogaster OX=7227 GN=bi PE=1 SV=3	K	Transcription	PREDICTED: optomotor-blind protein isoform X1 [Ceratina calcarata]
LOC726710	novel_miR_35	338	1701	555	398	935	382	324.1	258.18	266.01	518.993	539.508	643.444	0.000204824	1.24174	up	--	--	Cellular Component: nucleus (GO:0005634);; Biological Process: regulation of transcription, DNA-templated (GO:0006355);; Molecular Function: sequence-specific DNA binding (GO:0043565);;	K18488|8.36044e-102|ame:726710|K18488 homeobox protein DLX2 | (RefSeq) Dll; distal-less	[K]	Transcription	Homeobox domain	Homeotic protein distal-less OS=Drosophila melanogaster OX=7227 GN=Dll PE=2 SV=3	K	Transcription	PREDICTED: distal-less isoform X3 [Apis mellifera]
LOC411297	novel_miR_35	338	1701	555	398	935	382	324.1	258.18	266.01	518.993	539.508	643.444	0.000204824	1.24174	up	--	;;	Molecular Function: transmembrane receptor protein tyrosine kinase activity (GO:0004714);; Molecular Function: ATP binding (GO:0005524);; Biological Process: transmembrane receptor protein tyrosine kinase signaling pathway (GO:0007169);; Cellular Component: integral component of membrane (GO:0016021);; Biological Process: peptidyl-tyrosine phosphorylation (GO:0018108);;	K04527|0|ame:411297|K04527 insulin receptor [EC:2.7.10.1] | (RefSeq) IR-B, InR, InsR-A; insulin-like peptide receptor	[T]	Signal transduction mechanisms	Protein tyrosine kinase;; Receptor L domain;; Protein kinase domain;; Furin-like cysteine rich region;; Fibronectin type III domain	Insulin-like receptor OS=Aedes aegypti OX=7159 GN=InR PE=2 SV=2	T	Signal transduction mechanisms	PREDICTED: insulin-like peptide receptor [Apis mellifera]
LOC100576449	novel_miR_35	338	1701	555	398	935	382	324.1	258.18	266.01	518.993	539.508	643.444	0.000204824	1.24174	up	--	--	Biological Process: signal transduction (GO:0007165);; Molecular Function: hedgehog receptor activity (GO:0008158);; Cellular Component: integral component of membrane (GO:0016021);;	K06225|0|ame:100576449|K06225 patched 1 | (RefSeq) protein patched	[T]	Signal transduction mechanisms	Patched family;; Sterol-sensing domain of SREBP cleavage-activation	Protein patched OS=Drosophila melanogaster OX=7227 GN=ptc PE=2 SV=2	U	Intracellular trafficking, secretion, and vesicular transport	PREDICTED: protein patched isoform X1 [Apis mellifera]
LOC408945	novel_miR_35	338	1701	555	398	935	382	324.1	258.18	266.01	518.993	539.508	643.444	0.000204824	1.24174	up	--	--	Biological Process: signal transduction (GO:0007165);; Molecular Function: phosphatidylinositol binding (GO:0035091);;	K17936|0|ame:408945|K17936 sorting nexin-27 | (RefSeq) sorting nexin-27	[RTU]	--	PX domain;; PDZ domain (Also known as DHR or GLGF);; Ras association (RalGDS/AF-6) domain;; FERM N-terminal domain	Disks large homolog 1 OS=Caenorhabditis elegans OX=6239 GN=dlg-1 PE=1 SV=1	O	Posttranslational modification, protein turnover, chaperones	PREDICTED: sorting nexin-27 isoform X1 [Apis mellifera]
LOC413256	novel_miR_35	338	1701	555	398	935	382	324.1	258.18	266.01	518.993	539.508	643.444	0.000204824	1.24174	up	--	--	Cellular Component: integral component of membrane (GO:0016021);;	--	--	--	PAN domain	--	S	Function unknown	PREDICTED: uncharacterized protein LOC413256 [Apis mellifera]
LOC411257	novel_miR_35	338	1701	555	398	935	382	324.1	258.18	266.01	518.993	539.508	643.444	0.000204824	1.24174	up	[G]	Carbohydrate transport and metabolism	Biological Process: maltose metabolic process (GO:0000023);; Molecular Function: alpha-1,4-glucosidase activity (GO:0004558);; Molecular Function: maltose alpha-glucosidase activity (GO:0032450);;	K01187|0|ame:411257|K01187 alpha-glucosidase [EC:3.2.1.20] | (RefSeq) Hbg2, AGLU4, GB20070; alpha-glucosidase	[G]	Carbohydrate transport and metabolism	Alpha amylase, catalytic domain	Maltase 2 OS=Drosophila virilis OX=7244 GN=Mal-B2 PE=3 SV=2	G	Carbohydrate transport and metabolism	alpha-glucosidase precursor [Apis mellifera]
LOC408354	novel_miR_35	338	1701	555	398	935	382	324.1	258.18	266.01	518.993	539.508	643.444	0.000204824	1.24174	up	--	--	Molecular Function: DNA binding (GO:0003677);; Molecular Function: transcription factor activity, sequence-specific DNA binding (GO:0003700);; Cellular Component: nucleus (GO:0005634);; Biological Process: regulation of transcription, DNA-templated (GO:0006355);;	K17335|0|ame:408354|K17335 nuclear factor of activated T-cells 5 | (RefSeq) NFAT; nuclear factor of activated T-cells 5	--	--	Rel homology DNA-binding domain;; Rel homology dimerisation domain;; IPT/TIG domain	--	K	Transcription	PREDICTED: nuclear factor of activated T-cells 5 isoform X1 [Apis mellifera]
LOC411264	novel_miR_35	338	1701	555	398	935	382	324.1	258.18	266.01	518.993	539.508	643.444	0.000204824	1.24174	up	[T]	Signal transduction mechanisms	--	--	[K]	Transcription	PAS fold;; PAS domain;; PAS fold;; Helix-loop-helix DNA-binding domain	Aryl hydrocarbon receptor protein 1 OS=Caenorhabditis elegans OX=6239 GN=ahr-1 PE=1 SV=1	S	Function unknown	PREDICTED: aryl hydrocarbon receptor protein 1-like [Apis dorsata]
LOC102654166	novel_miR_35	338	1701	555	398	935	382	324.1	258.18	266.01	518.993	539.508	643.444	0.000204824	1.24174	up	--	--	--	--	--	--	--	--	S	Function unknown	PREDICTED: uncharacterized protein LOC102654166 isoform X1 [Apis mellifera]
LOC408680	novel_miR_35	338	1701	555	398	935	382	324.1	258.18	266.01	518.993	539.508	643.444	0.000204824	1.24174	up	--	--	--	K04962|0|ame:408680|K04962 ryanodine receptor 2 | (RefSeq) RyR; ryanodine receptor	[T]	Signal transduction mechanisms	RIH domain;; RyR domain;; SPRY domain;; Inositol 1,4,5-trisphosphate/ryanodine receptor;; Ryanodine Receptor TM 4-6;; MIR domain;; RyR and IP3R Homology associated;; Ion transport protein	Ryanodine receptor OS=Drosophila melanogaster OX=7227 GN=RyR PE=1 SV=3	U	Intracellular trafficking, secretion, and vesicular transport	PREDICTED: ryanodine receptor isoform X13 [Apis mellifera]
LOC725903	novel_miR_35	338	1701	555	398	935	382	324.1	258.18	266.01	518.993	539.508	643.444	0.000204824	1.24174	up	--	--	--	--	--	--	--	--	S	Function unknown	Zinc finger12B [Apis cerana cerana]
LOC551016	novel_miR_35	338	1701	555	398	935	382	324.1	258.18	266.01	518.993	539.508	643.444	0.000204824	1.24174	up	[J]	Translation, ribosomal structure and biogenesis	--	K14572|0|ame:551016|K14572 midasin | (RefSeq) midasin	[R]	General function prediction only	AAA domain (dynein-related subfamily);; ATPase family associated with various cellular activities (AAA);; ATPase family associated with various cellular activities (AAA);; AAA ATPase domain;; Sigma-54 interaction domain;; Sigma-54 interaction domain;; AAA domain;; Threonylcarbamoyl adenosine biosynthesis protein TsaE;; AAA domain;; AAA domain;; RsgA GTPase;; AAA domain;; ABC transporter;; Dynein …	Midasin OS=Dictyostelium discoideum OX=44689 GN=mdn1 PE=3 SV=2	S	Function unknown	PREDICTED: midasin [Apis mellifera]
LOC726783	novel_miR_35	338	1701	555	398	935	382	324.1	258.18	266.01	518.993	539.508	643.444	0.000204824	1.24174	up	--	--	Molecular Function: lipid transporter activity (GO:0005319);; Biological Process: lipid transport (GO:0006869);;	--	--	--	Lipoprotein amino terminal region	Vitellogenin OS=Apis mellifera OX=7460 GN=Vg PE=1 SV=1	--	--	PREDICTED: vitellogenin-like [Apis mellifera]
LOC408420	novel_miR_35	338	1701	555	398	935	382	324.1	258.18	266.01	518.993	539.508	643.444	0.000204824	1.24174	up	--	--	Molecular Function: zinc ion binding (GO:0008270);; Cellular Component: integral component of membrane (GO:0016021);;	K12035|0|ame:408420|K12035 tripartite motif-containing protein 71 [EC:2.3.2.27] | (RefSeq) RING finger protein nhl-1	[O]	Posttranslational modification, protein turnover, chaperones	RING-type zinc-finger	RING finger protein nhl-1 OS=Caenorhabditis elegans OX=6239 GN=nhl-1 PE=1 SV=2	S	Function unknown	PREDICTED: serine-rich adhesin for platelets isoform X1 [Apis mellifera]
LOC724334	novel_miR_35	338	1701	555	398	935	382	324.1	258.18	266.01	518.993	539.508	643.444	0.000204824	1.24174	up	--	--	Molecular Function: nucleic acid binding (GO:0003676);; Molecular Function: metal ion binding (GO:0046872);;	--	[R]	General function prediction only	Zinc finger, C2H2 type	B lymphocyte-induced maturation protein 1 homolog OS=Caenorhabditis elegans OX=6239 GN=blmp-1 PE=1 SV=1	S	Function unknown	PREDICTED: atrophin-1 [Apis mellifera]
LOC412865	novel_miR_35	338	1701	555	398	935	382	324.1	258.18	266.01	518.993	539.508	643.444	0.000204824	1.24174	up	[D]	Cell cycle control, cell division, chromosome partitioning	Molecular Function: structural molecule activity (GO:0005198);; Cellular Component: collagen trimer (GO:0005581);; Biological Process: cell adhesion (GO:0007155);; Cellular Component: extracellular matrix (GO:0031012);;	K06823|0|cfo:105254397|K06823 collagen, type XVIII, alpha | (RefSeq) collagen alpha-2(IX) chain-like	[W]	Extracellular structures	Collagenase NC10 and Endostatin;; Collagen triple helix repeat (20 copies)	Collagen alpha-2(IV) chain OS=Ascaris suum OX=6253 PE=2 SV=1	S	Function unknown	PREDICTED: collagen alpha-2(IX) chain-like [Dufourea novaeangliae]
LOC725970	novel_miR_35	338	1701	555	398	935	382	324.1	258.18	266.01	518.993	539.508	643.444	0.000204824	1.24174	up	--	--	Molecular Function: signal transducer activity, downstream of receptor (GO:0005057);; Molecular Function: Rho guanyl-nucleotide exchange factor activity (GO:0005089);; Cellular Component: intracellular (GO:0005622);; Biological Process: regulation of Rho protein signal transduction (GO:0035023);; Biological Process: positive regulation of GTPase activity (GO:0043547);;	K05731|0|ame:725970|K05731 T-lymphoma invasion and metastasis-inducing protein 1 | (RefSeq) GB10237; protein still life, isoform SIF type 1-like	[T]	Signal transduction mechanisms	RhoGEF domain;; PH domain;; Raf-like Ras-binding domain;; Pleckstrin homology domain	Protein still life, isoform SIF type 1 OS=Drosophila melanogaster OX=7227 GN=sif PE=2 SV=2	T	Signal transduction mechanisms	PREDICTED: LOW QUALITY PROTEIN: protein still life, isoform SIF type 1-like [Apis mellifera]
LOC724886	novel_miR_35	338	1701	555	398	935	382	324.1	258.18	266.01	518.993	539.508	643.444	0.000204824	1.24174	up	--	--	--	--	--	--	--	--	S	Function unknown	PREDICTED: uncharacterized protein LOC724886 isoform X3 [Apis mellifera]
LOC726210	novel_miR_35	338	1701	555	398	935	382	324.1	258.18	266.01	518.993	539.508	643.444	0.000204824	1.24174	up	[G]	Carbohydrate transport and metabolism	Molecular Function: hydrolase activity, hydrolyzing O-glycosyl compounds (GO:0004553);; Biological Process: carbohydrate metabolic process (GO:0005975);; Cellular Component: integral component of membrane (GO:0016021);;	--	[G]	Carbohydrate transport and metabolism	Glycosyl hydrolases family 31	--	G	Carbohydrate transport and metabolism	PREDICTED: uncharacterized protein LOC726210 isoform X1 [Apis mellifera]
LOC410270	novel_miR_35	338	1701	555	398	935	382	324.1	258.18	266.01	518.993	539.508	643.444	0.000204824	1.24174	up	[I]	Lipid transport and metabolism	Molecular Function: cholinesterase activity (GO:0004104);;	K01049|0|ame:410270|K01049 acetylcholinesterase [EC:3.1.1.7] | (RefSeq) ACE1, AChE-1; acetylcholinesterase	[T]	Signal transduction mechanisms	Carboxylesterase family;; alpha/beta hydrolase fold	Acetylcholinesterase OS=Anopheles gambiae OX=7165 GN=Ace PE=1 SV=3	I	Lipid transport and metabolism	PREDICTED: acetylcholinesterase [Apis mellifera]
LOC551086	novel_miR_35	338	1701	555	398	935	382	324.1	258.18	266.01	518.993	539.508	643.444	0.000204824	1.24174	up	--	--	Molecular Function: metal ion binding (GO:0046872);;	--	--	--	BTB/POZ domain;; Zinc finger, C2H2 type;; C2H2-type zinc finger	Zinc finger protein chinmo OS=Drosophila melanogaster OX=7227 GN=chinmo PE=1 SV=3	S	Function unknown	PREDICTED: protein abrupt-like isoform X2 [Apis dorsata]
LOC100578571	novel_miR_35	338	1701	555	398	935	382	324.1	258.18	266.01	518.993	539.508	643.444	0.000204824	1.24174	up	--	--	--	--	[R]	General function prediction only	--	--	--	--	PREDICTED: uncharacterized protein LOC100578571 [Apis mellifera]
LOC408830	novel_miR_35	338	1701	555	398	935	382	324.1	258.18	266.01	518.993	539.508	643.444	0.000204824	1.24174	up	[T]	Signal transduction mechanisms	Molecular Function: protein kinase activity (GO:0004672);; Molecular Function: Rho guanyl-nucleotide exchange factor activity (GO:0005089);; Molecular Function: ATP binding (GO:0005524);; Biological Process: protein phosphorylation (GO:0006468);; Biological Process: regulation of Rho protein signal transduction (GO:0035023);; Biological Process: positive regulation of GTPase activity (GO:0043547)…	--	[RP]	--	Immunoglobulin I-set domain;; Immunoglobulin domain;; Immunoglobulin domain;; Immunoglobulin domain;; Protein kinase domain;; Immunoglobulin V-set domain;; Protein tyrosine kinase;; CD80-like C2-set immunoglobulin domain;; RhoGEF domain;; Fibronectin type III domain;; Natural killer cell receptor 2B4;; Lipopolysaccharide kinase (Kdo/WaaP) family;; Izumo-like Immunoglobulin domain;; Alphaherpesvir…	Obscurin OS=Drosophila melanogaster OX=7227 GN=Unc-89 PE=1 SV=1	S	Function unknown	PREDICTED: muscle M-line assembly protein unc-89 isoform X1 [Apis mellifera]
LOC726790	novel_miR_35	338	1701	555	398	935	382	324.1	258.18	266.01	518.993	539.508	643.444	0.000204824	1.24174	up	[T]	Signal transduction mechanisms	Molecular Function: protein kinase activity (GO:0004672);; Molecular Function: ATP binding (GO:0005524);; Biological Process: protein phosphorylation (GO:0006468);;	--	[T]	Signal transduction mechanisms	Protein kinase domain;; Protein tyrosine kinase	Death-associated protein kinase related OS=Drosophila melanogaster OX=7227 GN=Drak PE=1 SV=2	T	Signal transduction mechanisms	PREDICTED: uncharacterized protein LOC726790 isoform X1 [Apis mellifera]
LOC551259	novel_miR_35	338	1701	555	398	935	382	324.1	258.18	266.01	518.993	539.508	643.444	0.000204824	1.24174	up	[X]	Mobilome: prophages, transposons	--	K12567|0|ame:551259|K12567 titin [EC:2.7.11.1] | (RefSeq) zormin; titin	--	--	Immunoglobulin I-set domain;; Immunoglobulin domain;; Immunoglobulin domain;; Immunoglobulin domain;; Repeat of unknown function (DUF1136);; Immunoglobulin V-set domain;; Fibronectin type III domain;; CD80-like C2-set immunoglobulin domain;; Immunoglobulin C1-set domain;; Penicillin-Binding Protein C-terminus Family;; T-cell surface glycoprotein CD3 delta chain;; Izumo-like Immunoglobulin domain;…	Titin OS=Drosophila melanogaster OX=7227 GN=sls PE=1 SV=3	S	Function unknown	PREDICTED: titin isoform X7 [Apis mellifera]
LOC100578631	novel_miR_35	338	1701	555	398	935	382	324.1	258.18	266.01	518.993	539.508	643.444	0.000204824	1.24174	up	--	--	Molecular Function: nucleotide binding (GO:0000166);; Molecular Function: nucleic acid binding (GO:0003676);;	--	[R]	General function prediction only	RNA recognition motif. (a.k.a. RRM, RBD, or RNP domain)	RNA-binding protein sym-2 OS=Caenorhabditis elegans OX=6239 GN=sym-2 PE=2 SV=3	S	Function unknown	PREDICTED: uncharacterized protein LOC100578631 [Apis mellifera]
LOC411158	novel_miR_35	338	1701	555	398	935	382	324.1	258.18	266.01	518.993	539.508	643.444	0.000204824	1.24174	up	--	--	Cellular Component: integral component of membrane (GO:0016021);;	--	[R]	General function prediction only	Leucine rich repeat;; Immunoglobulin I-set domain;; Immunoglobulin domain;; Leucine rich repeats (6 copies);; Immunoglobulin domain;; Leucine Rich repeats (2 copies);; Immunoglobulin domain	Peroxidasin OS=Drosophila melanogaster OX=7227 GN=Pxn PE=1 SV=1	S	Function unknown	PREDICTED: leucine-rich repeat-containing protein 24 isoform X1 [Apis mellifera]
LOC410209	novel_miR_35	338	1701	555	398	935	382	324.1	258.18	266.01	518.993	539.508	643.444	0.000204824	1.24174	up	--	--	Molecular Function: RNA polymerase II transcription factor activity, sequence-specific DNA binding (GO:0000981);; Molecular Function: DNA binding (GO:0003677);; Cellular Component: nucleus (GO:0005634);; Biological Process: regulation of transcription from RNA polymerase II promoter (GO:0006357);; Biological Process: segmentation (GO:0035282);; Biological Process: regulation of development, heter…	K09213|0|ame:410209|K09213 hunchback | (RefSeq) Hb, GB19977; hunchback	[R]	General function prediction only	Zinc finger, C2H2 type	Protein hunchback (Fragment) OS=Bombyx mori OX=7091 GN=hb PE=2 SV=1	S	Function unknown	protein hunchback [Apis mellifera]
LOC113218662	novel_miR_35	338	1701	555	398	935	382	324.1	258.18	266.01	518.993	539.508	643.444	0.000204824	1.24174	up	--	--	--	--	--	--	lactate/malate dehydrogenase, NAD binding domain	--	S	Function unknown	uncharacterized protein LOC100646286 isoform X2 [Bombus terrestris]
LOC408363	novel_miR_35	338	1701	555	398	935	382	324.1	258.18	266.01	518.993	539.508	643.444	0.000204824	1.24174	up	[T]	Signal transduction mechanisms	Molecular Function: nucleotide binding (GO:0000166);; Cellular Component: intracellular (GO:0005622);; Biological Process: cyclic nucleotide biosynthetic process (GO:0009190);; Cellular Component: integral component of membrane (GO:0016021);; Molecular Function: phosphorus-oxygen lyase activity (GO:0016849);; Biological Process: intracellular signal transduction (GO:0035556);;	K08043|0|ame:408363|K08043 adenylate cyclase 3 [EC:4.6.1.1] | (RefSeq) Ac3, Amac3, GB11637; adenylate cyclase 3	[C]	Energy production and conversion	Adenylate and Guanylate cyclase catalytic domain;; Adenylyl cyclase N-terminal extracellular and transmembrane region	Ca(2+)/calmodulin-responsive adenylate cyclase OS=Drosophila melanogaster OX=7227 GN=rut PE=1 SV=2	T	Signal transduction mechanisms	adenylate cyclase 3 [Apis mellifera]
LOC551706	novel_miR_35	338	1701	555	398	935	382	324.1	258.18	266.01	518.993	539.508	643.444	0.000204824	1.24174	up	--	--	Molecular Function: motor activity (GO:0003774);; Molecular Function: actin binding (GO:0003779);; Molecular Function: ATP binding (GO:0005524);; Cellular Component: myosin complex (GO:0016459);;	K16677|0|ame:551706|K16677 dachs | (RefSeq) Myo20; unconventional myosin-IXb	[Z]	Cytoskeleton	Myosin head (motor domain);; IQ calmodulin-binding motif	Myosin-I heavy chain OS=Dictyostelium discoideum OX=44689 GN=myoI PE=1 SV=1	Z	Cytoskeleton	PREDICTED: unconventional myosin-IXb isoform X1 [Apis mellifera]
LOC410001	novel_miR_35	338	1701	555	398	935	382	324.1	258.18	266.01	518.993	539.508	643.444	0.000204824	1.24174	up	--	--	Cellular Component: intracellular (GO:0005622);; Biological Process: intracellular protein transport (GO:0006886);; Molecular Function: Rab GTPase binding (GO:0017137);; Molecular Function: metal ion binding (GO:0046872);;	K15297|0|ame:410001|K15297 regulating synaptic membrane exocytosis protein 2 | (RefSeq) regulating synaptic membrane exocytosis protein 2	[U]	Intracellular trafficking, secretion, and vesicular transport	C2 domain;; PDZ domain (Also known as DHR or GLGF)	Rab-3-interacting molecule unc-10 OS=Caenorhabditis elegans OX=6239 GN=unc-10 PE=1 SV=2	S	Function unknown	PREDICTED: uncharacterized protein LOC410001 isoform X1 [Apis mellifera]
LOC411490	novel_miR_35	338	1701	555	398	935	382	324.1	258.18	266.01	518.993	539.508	643.444	0.000204824	1.24174	up	[G]	Carbohydrate transport and metabolism	Molecular Function: beta-N-acetylhexosaminidase activity (GO:0004563);; Biological Process: carbohydrate metabolic process (GO:0005975);; Cellular Component: integral component of membrane (GO:0016021);;	K20730|0|ame:411490|K20730 beta-hexosaminidase Fdl [EC:3.2.1.52] | (RefSeq) FDL; probable beta-hexosaminidase fdl	[G]	Carbohydrate transport and metabolism	Glycosyl hydrolase family 20, catalytic domain;; beta-acetyl hexosaminidase like	Probable beta-hexosaminidase fdl OS=Drosophila melanogaster OX=7227 GN=fdl PE=1 SV=1	G	Carbohydrate transport and metabolism	PREDICTED: probable beta-hexosaminidase fdl isoform X2 [Apis mellifera]
LOC551792	novel_miR_35	338	1701	555	398	935	382	324.1	258.18	266.01	518.993	539.508	643.444	0.000204824	1.24174	up	[M]	Cell wall/membrane/envelope biogenesis	Molecular Function: metallocarboxypeptidase activity (GO:0004181);; Biological Process: proteolysis (GO:0006508);; Molecular Function: zinc ion binding (GO:0008270);;	--	[E]	Amino acid transport and metabolism	Zinc carboxypeptidase	Cytosolic carboxypeptidase 1 OS=Caenorhabditis elegans OX=6239 GN=ccpp-1 PE=2 SV=2	E	Amino acid transport and metabolism	PREDICTED: cytosolic carboxypeptidase 1-like isoform X4 [Apis mellifera]
LOC411423	novel_miR_35	338	1701	555	398	935	382	324.1	258.18	266.01	518.993	539.508	643.444	0.000204824	1.24174	up	[O]	Posttranslational modification, protein turnover, chaperones	Molecular Function: hydrolase activity (GO:0016787);;	K11687|0|ame:411423|K11687 poly(ADP-ribose) glycohydrolase ARH3 [EC:3.2.1.143] | (RefSeq) GB12677; poly(ADP-ribose) glycohydrolase ARH3-like	--	--	ADP-ribosylglycohydrolase	--	O	Posttranslational modification, protein turnover, chaperones	PREDICTED: poly(ADP-ribose) glycohydrolase ARH3-like [Apis mellifera]
LOC412858	novel_miR_35	338	1701	555	398	935	382	324.1	258.18	266.01	518.993	539.508	643.444	0.000204824	1.24174	up	--	--	Cellular Component: integral component of membrane (GO:0016021);;	--	[R]	General function prediction only	Immunoglobulin domain;; Immunoglobulin I-set domain;; Immunoglobulin domain;; Immunoglobulin domain;; CD80-like C2-set immunoglobulin domain;; Immunoglobulin V-set domain;; Fibronectin type III domain	Irregular chiasm C-roughest protein OS=Drosophila melanogaster OX=7227 GN=rst PE=1 SV=2	S	Function unknown	PREDICTED: hemicentin-2-like isoform X1 [Apis mellifera]
LOC412914	novel_miR_35	338	1701	555	398	935	382	324.1	258.18	266.01	518.993	539.508	643.444	0.000204824	1.24174	up	--	--	Molecular Function: calcium ion binding (GO:0005509);;	K11583|0|ame:412914|K11583 serine/threonine-protein phosphatase 2A regulatory subunit B'' | (RefSeq) GB15363; uncharacterized LOC412914	[A]	RNA processing and modification	EF-hand domain pair;; EF hand	--	T	Signal transduction mechanisms	PREDICTED: uncharacterized protein LOC412914 isoform X1 [Apis mellifera]
LOC411157	novel_miR_35	338	1701	555	398	935	382	324.1	258.18	266.01	518.993	539.508	643.444	0.000204824	1.24174	up	[U]	Intracellular trafficking, secretion, and vesicular transport	--	K16506|0|soc:105196472|K16506 protocadherin Fat 1/2/3 | (RefSeq) fat-like cadherin-related tumor suppressor homolog	[T]	Signal transduction mechanisms	Cadherin domain;; Cadherin-like;; Laminin G domain;; Cadherin-like;; EGF-like domain;; Cadherin prodomain like;; Laminin G domain	Fat-like cadherin-related tumor suppressor homolog OS=Drosophila melanogaster OX=7227 GN=kug PE=2 SV=3	S	Function unknown	PREDICTED: LOW QUALITY PROTEIN: fat-like cadherin-related tumor suppressor homolog [Apis florea]
LOC551647	novel_miR_35	338	1701	555	398	935	382	324.1	258.18	266.01	518.993	539.508	643.444	0.000204824	1.24174	up	--	--	--	--	--	--	GDNF/GAS1 domain	--	U	Intracellular trafficking, secretion, and vesicular transport	PREDICTED: uncharacterized protein LOC551647 isoform X1 [Apis mellifera]
LOC100577364	novel_miR_35	338	1701	555	398	935	382	324.1	258.18	266.01	518.993	539.508	643.444	0.000204824	1.24174	up	--	--	Cellular Component: cytoplasm (GO:0005737);; Cellular Component: cytoskeleton (GO:0005856);; Molecular Function: cytoskeletal protein binding (GO:0008092);; Cellular Component: extrinsic component of membrane (GO:0019898);; Biological Process: biological regulation (GO:0065007);;	--	--	--	--	--	T	Signal transduction mechanisms	PREDICTED: mucin-12-like isoform X1 [Apis mellifera]
LOC552577	novel_miR_35	338	1701	555	398	935	382	324.1	258.18	266.01	518.993	539.508	643.444	0.000204824	1.24174	up	[S]	Function unknown	--	K19530|0|ame:552577|K19530 junctophilin | (RefSeq) GB18443; junctophilin-1-like	[R]	General function prediction only	MORN repeat	--	S	Function unknown	PREDICTED: junctophilin-1-like [Apis mellifera]
LOC100577322	novel_miR_35	338	1701	555	398	935	382	324.1	258.18	266.01	518.993	539.508	643.444	0.000204824	1.24174	up	--	--	Cellular Component: integral component of membrane (GO:0016021);; Molecular Function: oxidoreductase activity (GO:0016491);;	--	--	--	--	--	--	--	PREDICTED: cell wall integrity and stress response component 2 [Apis mellifera]
LOC408405	novel_miR_35	338	1701	555	398	935	382	324.1	258.18	266.01	518.993	539.508	643.444	0.000204824	1.24174	up	--	--	Molecular Function: calcium ion binding (GO:0005509);; Cellular Component: integral component of membrane (GO:0016021);; Cellular Component: motile cilium (GO:0031514);;	--	--	--	Calcium-binding EGF domain	63 kDa sperm flagellar membrane protein OS=Strongylocentrotus purpuratus OX=7668 PE=2 SV=1	S	Function unknown	PREDICTED: uncharacterized protein LOC408405 isoform X2 [Apis mellifera]
LOC726461	novel_miR_35	338	1701	555	398	935	382	324.1	258.18	266.01	518.993	539.508	643.444	0.000204824	1.24174	up	[T]	Signal transduction mechanisms	--	K15009|0|hst:105181967|K15009 SH3 and multiple ankyrin repeat domains protein | (RefSeq) SH3 and multiple ankyrin repeat domains protein 1	[R]	General function prediction only	Ankyrin repeats (3 copies);; Ankyrin repeats (many copies);; Ankyrin repeat;; PDZ domain (Also known as DHR or GLGF);; Ankyrin repeat;; Ankyrin repeats (many copies);; N-terminal or F0 domain of Talin-head FERM	Protein shank OS=Caenorhabditis elegans OX=6239 GN=shn-1 PE=1 SV=1	S	Function unknown	PREDICTED: SH3 and multiple ankyrin repeat domains protein 1 [Apis mellifera]
LOC551688	novel_miR_35	338	1701	555	398	935	382	324.1	258.18	266.01	518.993	539.508	643.444	0.000204824	1.24174	up	[O]	Posttranslational modification, protein turnover, chaperones	Cellular Component: integral component of membrane (GO:0016021);;	K17286|0|ame:551688|K17286 erythrocyte band 7 integral membrane protein | (RefSeq) GB12041; band 7 protein AGAP004871-like	[C]	Energy production and conversion	SPFH domain / Band 7 family	Band 7 protein AAEL010189 OS=Aedes aegypti OX=7159 GN=AAEL010189 PE=3 SV=1	O	Posttranslational modification, protein turnover, chaperones	PREDICTED: band 7 protein AGAP004871-like isoform X1 [Apis mellifera]
LOC552079	novel_miR_35	338	1701	555	398	935	382	324.1	258.18	266.01	518.993	539.508	643.444	0.000204824	1.24174	up	--	--	Molecular Function: DNA binding (GO:0003677);; Cellular Component: nucleus (GO:0005634);; Biological Process: regulation of transcription, DNA-templated (GO:0006355);;	K16672|0|ame:552079|K16672 homeobox protein homothorax | (RefSeq) homeobox protein homothorax	[K]	Transcription	N-terminal of Homeobox Meis and PKNOX1;; Homeobox KN domain;; Homeobox domain	Homeobox protein homothorax OS=Drosophila melanogaster OX=7227 GN=hth PE=1 SV=1	K	Transcription	PREDICTED: homeobox protein homothorax isoform X3 [Apis mellifera]
LOC410609	novel_miR_35	338	1701	555	398	935	382	324.1	258.18	266.01	518.993	539.508	643.444	0.000204824	1.24174	up	--	--	Molecular Function: metalloendopeptidase activity (GO:0004222);; Biological Process: proteolysis (GO:0006508);; Molecular Function: zinc ion binding (GO:0008270);; Cellular Component: integral component of membrane (GO:0016021);;	K06704|0|ame:410609|K06704 disintegrin and metalloproteinase domain-containing protein 10 [EC:3.4.24.81] | (RefSeq) disintegrin and metalloproteinase domain-containing protein 10-like	[W]	Extracellular structures	Metallo-peptidase family M12;; Metallo-peptidase family M12B Reprolysin-like;; Metallo-peptidase family M12B Reprolysin-like;; Disintegrin;; Reprolysin family propeptide;; Metallo-peptidase family M12B Reprolysin-like;; Reprolysin (M12B) family zinc metalloprotease	Disintegrin and metalloproteinase domain-containing protein 10 homolog OS=Caenorhabditis elegans OX=6239 GN=sup-17 PE=1 SV=1	O	Posttranslational modification, protein turnover, chaperones	PREDICTED: disintegrin and metalloproteinase domain-containing protein 10-like isoform X2 [Apis mellifera]
LOC410009	novel_miR_35	338	1701	555	398	935	382	324.1	258.18	266.01	518.993	539.508	643.444	0.000204824	1.24174	up	[U]	Intracellular trafficking, secretion, and vesicular transport	--	K16669|0|ame:410009|K16669 protocadherin Fat 4 | (RefSeq) ft; cadherin-related tumor suppressor	[T]	Signal transduction mechanisms	Cadherin domain;; Cadherin-like;; Laminin G domain;; Laminin G domain;; Cadherin-like;; EGF-like domain;; Cadherin prodomain like	Cadherin-related tumor suppressor OS=Drosophila melanogaster OX=7227 GN=ft PE=1 SV=3	S	Function unknown	PREDICTED: cadherin-related tumor suppressor [Apis mellifera]
LOC100577332	novel_miR_35	338	1701	555	398	935	382	324.1	258.18	266.01	518.993	539.508	643.444	0.000204824	1.24174	up	--	--	Molecular Function: transcription factor activity, sequence-specific DNA binding (GO:0003700);; Cellular Component: nucleus (GO:0005634);; Biological Process: regulation of transcription, DNA-templated (GO:0006355);; Molecular Function: zinc ion binding (GO:0008270);; Biological Process: hemopoiesis (GO:0030097);; Molecular Function: sequence-specific DNA binding (GO:0043565);;	K17894|3.93452e-132|soc:105207872|K17894 GATA-binding protein 2 | (RefSeq) GATA-binding factor C-like	[K]	Transcription	GATA zinc finger	GATA-binding factor C OS=Drosophila melanogaster OX=7227 GN=grn PE=2 SV=1	K	Transcription	PREDICTED: GATA-binding factor C-like isoform X1 [Apis mellifera]
LOC408521	novel_miR_35	338	1701	555	398	935	382	324.1	258.18	266.01	518.993	539.508	643.444	0.000204824	1.24174	up	--	--	Cellular Component: nucleus (GO:0005634);; Biological Process: memory (GO:0007613);; Molecular Function: protein homodimerization activity (GO:0042803);; Molecular Function: sequence-specific DNA binding (GO:0043565);; Biological Process: positive regulation of transcription, DNA-templated (GO:0045893);;	K20015|0|ame:408521|K20015 ecdysone-induced protein 93F, isoform B | (RefSeq) Mblk-1, GB17328; transcription factor mblk-1-like	[K]	Transcription	helix-turn-helix, Psq domain	Mushroom body large-type Kenyon cell-specific protein 1 OS=Apis mellifera OX=7460 GN=Mblk-1 PE=1 SV=1	K	Transcription	PREDICTED: mushroom body large-type Kenyon cell-specific protein 1 isoform X2 [Apis mellifera]
LOC726284	novel_miR_35	338	1701	555	398	935	382	324.1	258.18	266.01	518.993	539.508	643.444	0.000204824	1.24174	up	--	--	--	K16449|2.53819e-119|ame:726284|K16449 regulator of G-protein signaling | (RefSeq) regulator of G-protein signaling 17	[T]	Signal transduction mechanisms	Regulator of G protein signaling domain	Regulator of G-protein signaling rgs-2 OS=Caenorhabditis elegans OX=6239 GN=rgs-2 PE=1 SV=1	K	Transcription	PREDICTED: regulator of G-protein signaling 17 isoform X1 [Apis mellifera]
LOC408874	novel_miR_35	338	1701	555	398	935	382	324.1	258.18	266.01	518.993	539.508	643.444	0.000204824	1.24174	up	--	--	--	--	--	--	PH domain	Ankyrin repeat, PH and SEC7 domain containing protein secG OS=Dictyostelium discoideum OX=44689 GN=secG PE=2 SV=1	S	Function unknown	PREDICTED: uncharacterized protein LOC408874 isoform X5 [Apis mellifera]
LOC725698	novel_miR_35	338	1701	555	398	935	382	324.1	258.18	266.01	518.993	539.508	643.444	0.000204824	1.24174	up	--	--	Cellular Component: integral component of membrane (GO:0016021);;	--	--	--	--	--	S	Function unknown	PREDICTED: uncharacterized protein LOC725698 [Apis mellifera]
LOC725408	novel_miR_35	338	1701	555	398	935	382	324.1	258.18	266.01	518.993	539.508	643.444	0.000204824	1.24174	up	--	--	--	--	--	--	--	--	--	--	PREDICTED: TSC22 domain family protein 1 isoform X1 [Apis mellifera]
LOC406068	novel_miR_35	338	1701	555	398	935	382	324.1	258.18	266.01	518.993	539.508	643.444	0.000204824	1.24174	up	--	--	Molecular Function: G-protein coupled receptor activity (GO:0004930);; Biological Process: G-protein coupled receptor signaling pathway (GO:0007186);; Cellular Component: integral component of membrane (GO:0016021);;	K04165|0|ame:406068|K04165 Octopamine receptor | (RefSeq) Oa1, GB11266, Oar; octopamine receptor	[R]	General function prediction only	7 transmembrane receptor (rhodopsin family);; Serpentine type 7TM GPCR chemoreceptor Srsx;; Serpentine type 7TM GPCR chemoreceptor Srx	Probable G-protein coupled receptor No9 OS=Amphibalanus amphitrite OX=1232801 PE=3 SV=1	U	Intracellular trafficking, secretion, and vesicular transport	octopamine receptor [Apis mellifera]
LOC113219091	novel_miR_35	338	1701	555	398	935	382	324.1	258.18	266.01	518.993	539.508	643.444	0.000204824	1.24174	up	[C]	Energy production and conversion	Molecular Function: electron carrier activity (GO:0009055);; Cellular Component: integral component of membrane (GO:0016021);; Molecular Function: heme binding (GO:0020037);;	--	[C]	Energy production and conversion	Cytochrome C1 family;; Cytochrome C1 family	Cytochrome c1, heme protein, mitochondrial OS=Dictyostelium discoideum OX=44689 GN=cyc1 PE=3 SV=1	C	Energy production and conversion	PREDICTED: cytochrome c1-2, heme protein, mitochondrial-like [Apis cerana]
LOC100577927	novel_miR_35	338	1701	555	398	935	382	324.1	258.18	266.01	518.993	539.508	643.444	0.000204824	1.24174	up	[J]	Translation, ribosomal structure and biogenesis	Molecular Function: ATP binding (GO:0005524);; Molecular Function: kinase activity (GO:0016301);; Biological Process: phosphorylation (GO:0016310);;	K06947|0|ame:100577927|K06947 polynucleotide 5'-hydroxyl-kinase GRC3/NOL9 [EC:2.7.1.-] | (RefSeq) polynucleotide 5'-hydroxyl-kinase NOL9	[R]	General function prediction only	mRNA cleavage and polyadenylation factor CLP1 P-loop	Polynucleotide 5&apos;-hydroxyl-kinase NOL9 OS=Drosophila melanogaster OX=7227 GN=CG8414 PE=2 SV=1	S	Function unknown	PREDICTED: polynucleotide 5&apos;-hydroxyl-kinase NOL9 isoform X1 [Apis mellifera]
LOC412778	novel_miR_35	338	1701	555	398	935	382	324.1	258.18	266.01	518.993	539.508	643.444	0.000204824	1.24174	up	[S]	Function unknown	Cellular Component: integral component of membrane (GO:0016021);;	K08115|0|ame:412778|K08115 chondroitin sulfate proteoglycan 4 | (RefSeq) kon; chondroitin sulfate proteoglycan 4	[R]	General function prediction only	Cadherin-like;; Laminin G domain;; Laminin G domain	Extracellular matrix protein 3 OS=Lytechinus variegatus OX=7654 GN=ECM3 PE=1 SV=1	S	Function unknown	PREDICTED: chondroitin sulfate proteoglycan 4 [Apis mellifera]
LOC100578051	novel_miR_35	338	1701	555	398	935	382	324.1	258.18	266.01	518.993	539.508	643.444	0.000204824	1.24174	up	--	--	--	--	--	--	Cell-cycle sustaining, positive selection,	--	S	Function unknown	PREDICTED: uncharacterized protein LOC100578051 isoform X1 [Apis mellifera]
LOC100577632	novel_miR_35	338	1701	555	398	935	382	324.1	258.18	266.01	518.993	539.508	643.444	0.000204824	1.24174	up	--	--	Molecular Function: nucleic acid binding (GO:0003676);; Molecular Function: metal ion binding (GO:0046872);;	--	--	--	--	--	--	--	PREDICTED: phosphopantothenoylcysteine decarboxylase subunit VHS3-like isoform X1 [Apis mellifera]
LOC408914	novel_miR_35	338	1701	555	398	935	382	324.1	258.18	266.01	518.993	539.508	643.444	0.000204824	1.24174	up	--	--	--	K15621|0|ame:408914|K15621 BAI1-associated protein 3 | (RefSeq) BAI1-associated protein 3	[UT]	--	C2 domain;; Munc13 (mammalian uncoordinated) homology domain	Protein unc-13 homolog 4B OS=Drosophila melanogaster OX=7227 GN=stac PE=1 SV=5	S	Function unknown	PREDICTED: BAI1-associated protein 3 [Apis mellifera]
LOC408779	novel_miR_35	338	1701	555	398	935	382	324.1	258.18	266.01	518.993	539.508	643.444	0.000204824	1.24174	up	--	--	--	K10382|0|ame:408779|K10382 dystonin | (RefSeq) shot; short stop	[Z]	Cytoskeleton	Spectrin repeat;; Plectin repeat;; Calponin homology (CH) domain;; Growth-Arrest-Specific Protein 2 Domain;; EF-hand domain;; EF hand;; CAMSAP CH domain	Spectrin beta chain OS=Drosophila melanogaster OX=7227 GN=beta-Spec PE=1 SV=2	Z	Cytoskeleton	PREDICTED: LOW QUALITY PROTEIN: microtubule-actin cross-linking factor 1 [Apis mellifera]
LOC408902	novel_miR_35	338	1701	555	398	935	382	324.1	258.18	266.01	518.993	539.508	643.444	0.000204824	1.24174	up	[K]	Transcription	--	K10282|0|ame:408902|K10282 F-box and leucine-rich repeat protein 16 | (RefSeq) F-box/LRR-repeat protein 16	[R]	General function prediction only	Leucine Rich repeat;; Leucine Rich repeats (2 copies)	Uncharacterized F-box/LRR-repeat protein C02F5.7 OS=Caenorhabditis elegans OX=6239 GN=C02F5.7 PE=4 SV=3	S	Function unknown	PREDICTED: F-box/LRR-repeat protein 16 [Apis mellifera]
LOC725047	novel_miR_35	338	1701	555	398	935	382	324.1	258.18	266.01	518.993	539.508	643.444	0.000204824	1.24174	up	--	--	--	K11294|6.51352e-163|ame:725047|K11294 nucleolin | (RefSeq) nucleolin 1	[Y]	Nuclear structure	SRP40, C-terminal domain	--	S	Function unknown	PREDICTED: nucleolin 1 isoform X1 [Apis mellifera]
LOC100577517	novel_miR_35	338	1701	555	398	935	382	324.1	258.18	266.01	518.993	539.508	643.444	0.000204824	1.24174	up	--	--	--	K15293|0|soc:105194478|K15293 protein unc-13 A/B/C | (RefSeq) uncharacterized LOC105194478	[TU]	--	Munc13 (mammalian uncoordinated) homology domain;; C2 domain;; Domain of Unknown Function (DUF1041);; Phorbol esters/diacylglycerol binding domain (C1 domain)	Phorbol ester/diacylglycerol-binding protein unc-13 OS=Caenorhabditis elegans OX=6239 GN=unc-13 PE=1 SV=4	S	Function unknown	PREDICTED: uncharacterized protein LOC108001507 isoform X1 [Apis cerana]
LOC410818	novel_miR_35	338	1701	555	398	935	382	324.1	258.18	266.01	518.993	539.508	643.444	0.000204824	1.24174	up	--	--	Cellular Component: nucleus (GO:0005634);; Biological Process: regulation of transcription, DNA-templated (GO:0006355);; Biological Process: multicellular organism development (GO:0007275);; Molecular Function: sequence-specific DNA binding (GO:0043565);;	--	[K]	Transcription	'Paired box' domain;; Homeobox domain	Paired box protein Pax-6 OS=Drosophila melanogaster OX=7227 GN=ey PE=1 SV=3	K	Transcription	PREDICTED: eyegone isoform X1 [Apis mellifera]
LOC724315	novel_miR_35	338	1701	555	398	935	382	324.1	258.18	266.01	518.993	539.508	643.444	0.000204824	1.24174	up	--	--	Molecular Function: transcription factor activity, sequence-specific DNA binding (GO:0003700);; Biological Process: regulation of transcription, DNA-templated (GO:0006355);; Molecular Function: sequence-specific DNA binding (GO:0043565);;	K09397|3.50558e-156|ame:724315|K09397 forkhead box protein D | (RefSeq) GB18875; forkhead box protein D3-like	[K]	Transcription	Forkhead domain	Fork head domain-containing protein FD3 OS=Drosophila melanogaster OX=7227 GN=fd59A PE=2 SV=2	K	Transcription	PREDICTED: forkhead box protein D3-like [Apis mellifera]
LOC413894	novel_miR_35	338	1701	555	398	935	382	324.1	258.18	266.01	518.993	539.508	643.444	0.000204824	1.24174	up	[G]	Carbohydrate transport and metabolism	--	--	--	--	Major royal jelly protein	Protein yellow OS=Drosophila madeirensis OX=30013 GN=y PE=3 SV=1	S	Function unknown	PREDICTED: yellow-e3 isoform X1 [Apis mellifera]
LOC727135	novel_miR_57	118	478	240	138	376	131	113.147	72.5514	115.031	179.952	216.957	220.658	0.000373202	1.29889	up	--	--	Cellular Component: integral component of membrane (GO:0016021);;	--	--	--	--	--	--	--	PREDICTED: uncharacterized protein LOC727135 [Apis mellifera]
LOC551280	novel_miR_57	118	478	240	138	376	131	113.147	72.5514	115.031	179.952	216.957	220.658	0.000373202	1.29889	up	--	--	Cellular Component: integral component of membrane (GO:0016021);;	--	--	--	Fuseless	--	S	Function unknown	hypothetical protein APICC_07027 [Apis cerana cerana]
LOC406068	novel_miR_57	118	478	240	138	376	131	113.147	72.5514	115.031	179.952	216.957	220.658	0.000373202	1.29889	up	--	--	Molecular Function: G-protein coupled receptor activity (GO:0004930);; Biological Process: G-protein coupled receptor signaling pathway (GO:0007186);; Cellular Component: integral component of membrane (GO:0016021);;	K04165|0|ame:406068|K04165 Octopamine receptor | (RefSeq) Oa1, GB11266, Oar; octopamine receptor	[R]	General function prediction only	7 transmembrane receptor (rhodopsin family);; Serpentine type 7TM GPCR chemoreceptor Srsx;; Serpentine type 7TM GPCR chemoreceptor Srx	Probable G-protein coupled receptor No9 OS=Amphibalanus amphitrite OX=1232801 PE=3 SV=1	U	Intracellular trafficking, secretion, and vesicular transport	octopamine receptor [Apis mellifera]
LOC410202	novel_miR_57	118	478	240	138	376	131	113.147	72.5514	115.031	179.952	216.957	220.658	0.000373202	1.29889	up	--	--	--	--	--	--	Radial spoke protein 3	--	S	Function unknown	PREDICTED: radial spoke head protein 3 homolog isoform X1 [Apis mellifera]
LOC102656639	novel_miR_57	118	478	240	138	376	131	113.147	72.5514	115.031	179.952	216.957	220.658	0.000373202	1.29889	up	--	--	--	--	--	--	--	--	S	Function unknown	PREDICTED: midasin-like [Apis mellifera]
LOC412825	novel_miR_57	118	478	240	138	376	131	113.147	72.5514	115.031	179.952	216.957	220.658	0.000373202	1.29889	up	[M]	Cell wall/membrane/envelope biogenesis	Molecular Function: calcium ion binding (GO:0005509);; Cellular Component: integral component of membrane (GO:0016021);;	--	[T]	Signal transduction mechanisms	Putative ephrin-receptor like;; EGF-like domain;; CUB domain;; Human growth factor-like EGF;; Sushi repeat (SCR repeat);; HYR domain;; F5/8 type C domain;; Lectin C-type domain;; Calcium-binding EGF domain;; Concanavalin A-like lectin/glucanases superfamily;; Low-density lipoprotein receptor domain class A	Fibropellin-1 OS=Strongylocentrotus purpuratus OX=7668 GN=EGF1 PE=1 SV=2	S	Function unknown	PREDICTED: sushi, von Willebrand factor type A, EGF and pentraxin domain-containing protein 1 isoform X1 [Apis cerana]
LOC724651	novel_miR_57	118	478	240	138	376	131	113.147	72.5514	115.031	179.952	216.957	220.658	0.000373202	1.29889	up	[K]	Transcription	Cellular Component: integral component of membrane (GO:0016021);;	--	[R]	General function prediction only	Leucine rich repeat;; Leucine Rich repeats (2 copies);; Leucine rich repeats (6 copies);; Leucine-rich repeat;; Leucine Rich repeat;; Leucine Rich Repeat	Toll-like receptor 7 OS=Drosophila melanogaster OX=7227 GN=Toll-7 PE=1 SV=1	S	Function unknown	PREDICTED: amphoterin-induced protein 2-like [Apis mellifera]
LOC100576738	novel_miR_57	118	478	240	138	376	131	113.147	72.5514	115.031	179.952	216.957	220.658	0.000373202	1.29889	up	--	--	Cellular Component: integral component of membrane (GO:0016021);;	--	--	--	Zona pellucida-like domain	--	S	Function unknown	PREDICTED: uncharacterized protein LOC100576738 isoform X1 [Apis mellifera]
LOC412865	ame-miR-133-3p	19	119	25	1	6	2	18.2187	18.0619	11.9824	1.304	3.46208	3.36882	0.000444333	-2.23049	down	[D]	Cell cycle control, cell division, chromosome partitioning	Molecular Function: structural molecule activity (GO:0005198);; Cellular Component: collagen trimer (GO:0005581);; Biological Process: cell adhesion (GO:0007155);; Cellular Component: extracellular matrix (GO:0031012);;	K06823|0|cfo:105254397|K06823 collagen, type XVIII, alpha | (RefSeq) collagen alpha-2(IX) chain-like	[W]	Extracellular structures	Collagenase NC10 and Endostatin;; Collagen triple helix repeat (20 copies)	Collagen alpha-2(IV) chain OS=Ascaris suum OX=6253 PE=2 SV=1	S	Function unknown	PREDICTED: collagen alpha-2(IX) chain-like [Dufourea novaeangliae]
LOC102654691	ame-miR-133-3p	19	119	25	1	6	2	18.2187	18.0619	11.9824	1.304	3.46208	3.36882	0.000444333	-2.23049	down	--	--	Molecular Function: translation initiation factor activity (GO:0003743);; Biological Process: translational initiation (GO:0006413);;	K03113|1.16589e-76|aec:105147342|K03113 translation initiation factor 1 | (RefSeq) protein translation factor SUI1 homolog	[J]	Translation, ribosomal structure and biogenesis	Translation initiation factor SUI1	Eukaryotic translation initiation factor eIF1 OS=Anopheles gambiae OX=7165 GN=eIF1 PE=3 SV=1	J	Translation, ribosomal structure and biogenesis	PREDICTED: protein translation factor SUI1 homolog [Polistes canadensis]
LOC408390	ame-miR-133-3p	19	119	25	1	6	2	18.2187	18.0619	11.9824	1.304	3.46208	3.36882	0.000444333	-2.23049	down	[T]	Signal transduction mechanisms	--	--	[R]	General function prediction only	Ankyrin repeats (3 copies);; Ankyrin repeats (many copies);; Ankyrin repeat;; Ankyrin repeats (many copies);; Ankyrin repeat	Ankyrin repeat, PH and SEC7 domain containing protein secG OS=Dictyostelium discoideum OX=44689 GN=secG PE=2 SV=1	S	Function unknown	PREDICTED: ankyrin repeat domain-containing protein 6 isoform X1 [Apis mellifera]
LOC725893	ame-miR-133-3p	19	119	25	1	6	2	18.2187	18.0619	11.9824	1.304	3.46208	3.36882	0.000444333	-2.23049	down	--	--	--	--	--	--	PDZ domain (Also known as DHR or GLGF);; PDZ domain	Syntrophin-1 OS=Caenorhabditis elegans OX=6239 GN=stn-1 PE=1 SV=1	S	Function unknown	PREDICTED: uncharacterized protein LOC725893 isoform X4 [Apis mellifera]
LOC413171	ame-miR-133-3p	19	119	25	1	6	2	18.2187	18.0619	11.9824	1.304	3.46208	3.36882	0.000444333	-2.23049	down	--	--	Molecular Function: motor activity (GO:0003774);; Molecular Function: actin binding (GO:0003779);; Molecular Function: ATP binding (GO:0005524);; Biological Process: signal transduction (GO:0007165);; Cellular Component: myosin complex (GO:0016459);;	--	[N]	Cell motility	Myosin head (motor domain);; MyTH4 domain;; FERM central domain;; IQ calmodulin-binding motif;; Ras association (RalGDS/AF-6) domain	Myosin-I heavy chain OS=Dictyostelium discoideum OX=44689 GN=myoI PE=1 SV=1	Z	Cytoskeleton	PREDICTED: myosin-I heavy chain isoform X3 [Apis cerana]
LOC411104	ame-miR-133-3p	19	119	25	1	6	2	18.2187	18.0619	11.9824	1.304	3.46208	3.36882	0.000444333	-2.23049	down	--	--	Cellular Component: nucleus (GO:0005634);; Biological Process: regulation of transcription, DNA-templated (GO:0006355);; Molecular Function: sequence-specific DNA binding (GO:0043565);;	K09342|6.12002e-174|ame:411104|K09342 homeobox protein Nkx-2.1 | (RefSeq) homeobox protein Nkx-2.4	[K]	Transcription	Homeobox domain	Homeobox protein DTH-2 OS=Girardia tigrina OX=6162 GN=DTH-2 PE=2 SV=1	K	Transcription	PREDICTED: homeobox protein Nkx-2.4 [Apis cerana]
LOC411653	ame-miR-133-3p	19	119	25	1	6	2	18.2187	18.0619	11.9824	1.304	3.46208	3.36882	0.000444333	-2.23049	down	--	--	Cellular Component: voltage-gated sodium channel complex (GO:0001518);; Molecular Function: voltage-gated sodium channel activity (GO:0005248);; Biological Process: regulation of ion transmembrane transport (GO:0034765);; Biological Process: sodium ion transmembrane transport (GO:0035725);; Biological Process: regulation of postsynaptic membrane potential (GO:0060078);;	--	[PT]	--	Ion transport protein;; Voltage-dependent L-type calcium channel, IQ-associated;; Polycystin cation channel	Sodium channel protein 60E OS=Drosophila melanogaster OX=7227 GN=NaCP60E PE=2 SV=6	U	Intracellular trafficking, secretion, and vesicular transport	PREDICTED: sodium channel protein 60E isoform X1 [Apis mellifera]
LOC411207	novel_miR_4	3	8	1	7	10	5	2.87663	1.21425	0.479297	9.12801	5.77014	8.42205	0.000468612	2.73477	up	--	--	--	K10052|1.59689e-159|ame:411207|K10052 CCAAT/enhancer binding protein (C/EBP), invertebrate | (RefSeq) slbo; CCAAT/enhancer-binding protein	[K]	Transcription	Basic region leucine zipper	CCAAT/enhancer-binding protein OS=Drosophila melanogaster OX=7227 GN=slbo PE=1 SV=3	K	Transcription	CCAAT/enhancer-binding protein [Apis cerana cerana]
LOC727562	novel_miR_4	3	8	1	7	10	5	2.87663	1.21425	0.479297	9.12801	5.77014	8.42205	0.000468612	2.73477	up	[O]	Posttranslational modification, protein turnover, chaperones	Molecular Function: serine-type endopeptidase activity (GO:0004252);; Biological Process: proteolysis (GO:0006508);; Cellular Component: integral component of membrane (GO:0016021);;	--	[E]	Amino acid transport and metabolism	Trypsin	Trypsin-7 OS=Anopheles gambiae OX=7165 GN=TRYP7 PE=2 SV=2	O	Posttranslational modification, protein turnover, chaperones	PREDICTED: trypsin-7 [Apis mellifera]
LOC413677	novel_miR_4	3	8	1	7	10	5	2.87663	1.21425	0.479297	9.12801	5.77014	8.42205	0.000468612	2.73477	up	--	--	Molecular Function: Rho guanyl-nucleotide exchange factor activity (GO:0005089);; Biological Process: regulation of Rho protein signal transduction (GO:0035023);; Biological Process: positive regulation of GTPase activity (GO:0043547);;	K16727|0|ame:413677|K16727 Rho guanine nucleotide exchange factor 10 | (RefSeq) rho guanine nucleotide exchange factor 10	[T]	Signal transduction mechanisms	RhoGEF domain	Rho guanine nucleotide exchange factor osg-1 OS=Caenorhabditis elegans OX=6239 GN=osg-1 PE=2 SV=4	T	Signal transduction mechanisms	PREDICTED: rho guanine nucleotide exchange factor 10-like protein isoform X1 [Apis mellifera]
LOC413677	novel_miR_12	3	8	1	7	10	5	2.87663	1.21425	0.479297	9.12801	5.77014	8.42205	0.000477777	2.73462	up	--	--	Molecular Function: Rho guanyl-nucleotide exchange factor activity (GO:0005089);; Biological Process: regulation of Rho protein signal transduction (GO:0035023);; Biological Process: positive regulation of GTPase activity (GO:0043547);;	K16727|0|ame:413677|K16727 Rho guanine nucleotide exchange factor 10 | (RefSeq) rho guanine nucleotide exchange factor 10	[T]	Signal transduction mechanisms	RhoGEF domain	Rho guanine nucleotide exchange factor osg-1 OS=Caenorhabditis elegans OX=6239 GN=osg-1 PE=2 SV=4	T	Signal transduction mechanisms	PREDICTED: rho guanine nucleotide exchange factor 10-like protein isoform X1 [Apis mellifera]
LOC727562	novel_miR_12	3	8	1	7	10	5	2.87663	1.21425	0.479297	9.12801	5.77014	8.42205	0.000477777	2.73462	up	[O]	Posttranslational modification, protein turnover, chaperones	Molecular Function: serine-type endopeptidase activity (GO:0004252);; Biological Process: proteolysis (GO:0006508);; Cellular Component: integral component of membrane (GO:0016021);;	--	[E]	Amino acid transport and metabolism	Trypsin	Trypsin-7 OS=Anopheles gambiae OX=7165 GN=TRYP7 PE=2 SV=2	O	Posttranslational modification, protein turnover, chaperones	PREDICTED: trypsin-7 [Apis mellifera]
LOC411207	novel_miR_12	3	8	1	7	10	5	2.87663	1.21425	0.479297	9.12801	5.77014	8.42205	0.000477777	2.73462	up	--	--	--	K10052|1.59689e-159|ame:411207|K10052 CCAAT/enhancer binding protein (C/EBP), invertebrate | (RefSeq) slbo; CCAAT/enhancer-binding protein	[K]	Transcription	Basic region leucine zipper	CCAAT/enhancer-binding protein OS=Drosophila melanogaster OX=7227 GN=slbo PE=1 SV=3	K	Transcription	CCAAT/enhancer-binding protein [Apis cerana cerana]
LOC100576881	ame-miR-6051-3p	14	98	39	3	2	2	13.4243	14.8745	18.6926	3.91201	1.15403	3.36882	0.00058675	-2.41903	down	--	--	Molecular Function: olfactory receptor activity (GO:0004984);; Molecular Function: odorant binding (GO:0005549);; Cellular Component: plasma membrane (GO:0005886);; Biological Process: signal transduction (GO:0007165);; Cellular Component: integral component of membrane (GO:0016021);; Biological Process: detection of chemical stimulus involved in sensory perception of smell (GO:0050911);;	--	--	--	7tm Odorant receptor	Odorant receptor 4 OS=Aedes aegypti OX=7159 GN=GPROR4 PE=2 SV=1	--	--	PREDICTED: uncharacterized protein LOC100576881 isoform X1 [Apis mellifera]
LOC551016	novel_miR_25	11	98	36	2	3	2	10.5476	14.8745	17.2547	2.608	1.73104	3.36882	0.000621514	-2.34195	down	[J]	Translation, ribosomal structure and biogenesis	--	K14572|0|ame:551016|K14572 midasin | (RefSeq) midasin	[R]	General function prediction only	AAA domain (dynein-related subfamily);; ATPase family associated with various cellular activities (AAA);; ATPase family associated with various cellular activities (AAA);; AAA ATPase domain;; Sigma-54 interaction domain;; Sigma-54 interaction domain;; AAA domain;; Threonylcarbamoyl adenosine biosynthesis protein TsaE;; AAA domain;; AAA domain;; RsgA GTPase;; AAA domain;; ABC transporter;; Dynein …	Midasin OS=Dictyostelium discoideum OX=44689 GN=mdn1 PE=3 SV=2	S	Function unknown	PREDICTED: midasin [Apis mellifera]
LOC409435	novel_miR_17	4	30	7	0	1	0	3.83551	4.55343	3.35508	0	0.577014	0	0.000890491	-3.21998	down	--	--	Molecular Function: 1-phosphatidylinositol binding (GO:0005545);; Cellular Component: clathrin-coated vesicle (GO:0030136);; Molecular Function: clathrin binding (GO:0030276);; Biological Process: clathrin coat assembly (GO:0048268);;	K20044|0|ame:409435|K20044 phosphatidylinositol-binding clathrin assembly protein | (RefSeq) lap; phosphatidylinositol-binding clathrin assembly protein LAP	[TU]	--	ANTH domain;; ENTH domain	Phosphatidylinositol-binding clathrin assembly protein LAP OS=Drosophila melanogaster OX=7227 GN=lap PE=1 SV=3	U	Intracellular trafficking, secretion, and vesicular transport	PREDICTED: phosphatidylinositol-binding clathrin assembly protein unc-11 isoform X3 [Apis mellifera]
LOC100578051	novel_miR_17	4	30	7	0	1	0	3.83551	4.55343	3.35508	0	0.577014	0	0.000890491	-3.21998	down	--	--	--	--	--	--	Cell-cycle sustaining, positive selection,	--	S	Function unknown	PREDICTED: uncharacterized protein LOC100578051 isoform X1 [Apis mellifera]
LOC100577697	novel_miR_17	4	30	7	0	1	0	3.83551	4.55343	3.35508	0	0.577014	0	0.000890491	-3.21998	down	--	--	Cellular Component: integral component of membrane (GO:0016021);;	K16691|1.79686e-130|ame:100577697|K16691 keren | (RefSeq) uncharacterized LOC100577697	--	--	EGF-like domain	Protein spitz OS=Drosophila melanogaster OX=7227 GN=spi PE=1 SV=2	S	Function unknown	PREDICTED: uncharacterized protein LOC100577697 isoform X2 [Apis mellifera]
LOC726280	novel_miR_17	4	30	7	0	1	0	3.83551	4.55343	3.35508	0	0.577014	0	0.000890491	-3.21998	down	--	--	Cellular Component: histone acetyltransferase complex (GO:0000123);; Molecular Function: transcription coactivator activity (GO:0003713);; Molecular Function: histone acetyltransferase activity (GO:0004402);; Biological Process: regulation of transcription, DNA-templated (GO:0006355);; Molecular Function: zinc ion binding (GO:0008270);; Biological Process: histone acetylation (GO:0016573);;	K04498|0|ame:726280|K04498 E1A/CREB-binding protein [EC:2.3.1.48] | (RefSeq) GB12228; histone acetyltransferase p300-like	[K]	Transcription	Histone acetylation protein;; KIX domain;; TAZ zinc finger;; Domain of Unknown Function (DUF902);; Creb binding;; Bromodomain;; Zinc finger, ZZ type	Protein cbp-1 OS=Caenorhabditis elegans OX=6239 GN=cbp-1 PE=1 SV=6	BK	--	PREDICTED: LOW QUALITY PROTEIN: histone acetyltransferase p300-like [Apis mellifera]
LOC410323	novel_miR_17	4	30	7	0	1	0	3.83551	4.55343	3.35508	0	0.577014	0	0.000890491	-3.21998	down	--	--	Molecular Function: microtubule motor activity (GO:0003777);; Molecular Function: ATP binding (GO:0005524);; Biological Process: microtubule-based movement (GO:0007018);; Cellular Component: dynein complex (GO:0030286);;	K10408|0|ame:410323|K10408 dynein heavy chain, axonemal | (RefSeq) DNAH7; dynein heavy chain 7, axonemal	[Z]	Cytoskeleton	Dynein heavy chain and region D6 of dynein motor;; Dynein heavy chain, N-terminal region 2;; Hydrolytic ATP binding site of dynein motor region D1;; ATP-binding dynein motor region D5;; P-loop containing dynein motor region D4;; Microtubule-binding stalk of dynein motor;; P-loop containing dynein motor region D3;; AAA domain (dynein-related subfamily);; ATPase family associated with various cellu…	Dynein beta chain, ciliary OS=Tripneustes gratilla OX=7673 PE=1 SV=1	Z	Cytoskeleton	PREDICTED: dynein heavy chain 7, axonemal [Apis mellifera]
LOC100576370	novel_miR_17	4	30	7	0	1	0	3.83551	4.55343	3.35508	0	0.577014	0	0.000890491	-3.21998	down	--	--	Cellular Component: integral component of membrane (GO:0016021);;	--	--	--	--	--	--	--	PREDICTED: nucleolar protein 58-like [Apis mellifera]
LOC409640	novel_miR_17	4	30	7	0	1	0	3.83551	4.55343	3.35508	0	0.577014	0	0.000890491	-3.21998	down	--	--	Cellular Component: integral component of membrane (GO:0016021);;	K14209|0|ame:409640|K14209 solute carrier family 36 (proton-coupled amino acid transporter) | (RefSeq) GB17185; proton-coupled amino acid transporter 1-like	[E]	Amino acid transport and metabolism	Transmembrane amino acid transporter protein	Proton-coupled amino acid transporter-like protein CG1139 OS=Drosophila melanogaster OX=7227 GN=CG1139 PE=2 SV=1	E	Amino acid transport and metabolism	PREDICTED: proton-coupled amino acid transporter 1-like [Apis mellifera]
LOC410785	novel_miR_17	4	30	7	0	1	0	3.83551	4.55343	3.35508	0	0.577014	0	0.000890491	-3.21998	down	--	--	--	K06820|0|ame:410785|K06820 plexin A | (RefSeq) plexA; plexin-A4	[T]	Signal transduction mechanisms	Plexin cytoplasmic RasGAP domain;; Sema domain;; IPT/TIG domain;; Plexin repeat	Plexin-B OS=Drosophila melanogaster OX=7227 GN=PlexB PE=1 SV=2	S	Function unknown	PREDICTED: plexin-A4 [Apis mellifera]
LOC408532	novel_miR_17	4	30	7	0	1	0	3.83551	4.55343	3.35508	0	0.577014	0	0.000890491	-3.21998	down	--	--	Molecular Function: actin binding (GO:0003779);; Molecular Function: calmodulin binding (GO:0005516);; Biological Process: actomyosin structure organization (GO:0031032);;	K20526|2.88082e-120|ame:408532|K20526 transgelin | (RefSeq) myophilin	[Z]	Cytoskeleton	Calponin homology (CH) domain;; Calponin family repeat	Myophilin OS=Echinococcus granulosus OX=6210 PE=2 SV=1	Z	Cytoskeleton	PREDICTED: myophilin [Apis mellifera]
LOC551705	novel_miR_17	4	30	7	0	1	0	3.83551	4.55343	3.35508	0	0.577014	0	0.000890491	-3.21998	down	--	--	--	--	[T]	Signal transduction mechanisms	Hyccin	--	S	Function unknown	PREDICTED: hyccin isoform X1 [Apis mellifera]
LOC100578816	novel_miR_17	4	30	7	0	1	0	3.83551	4.55343	3.35508	0	0.577014	0	0.000890491	-3.21998	down	--	--	--	--	--	--	--	--	--	--	PREDICTED: uncharacterized protein LOC100578816 [Apis mellifera]
LOC100576986	novel_miR_17	4	30	7	0	1	0	3.83551	4.55343	3.35508	0	0.577014	0	0.000890491	-3.21998	down	--	--	--	--	--	--	--	--	S	Function unknown	PREDICTED: uncharacterized protein LOC100576986 isoform X1 [Apis mellifera]
LOC408915	novel_miR_17	4	30	7	0	1	0	3.83551	4.55343	3.35508	0	0.577014	0	0.000890491	-3.21998	down	--	--	Molecular Function: nucleotide binding (GO:0000166);; Molecular Function: nucleic acid binding (GO:0003676);;	--	[R]	General function prediction only	RNA recognition motif. (a.k.a. RRM, RBD, or RNP domain)	Protein couch potato OS=Drosophila melanogaster OX=7227 GN=cpo PE=2 SV=4	S	Function unknown	PREDICTED: histone-lysine N-methyltransferase 2B [Camponotus floridanus]
LOC408521	novel_miR_17	4	30	7	0	1	0	3.83551	4.55343	3.35508	0	0.577014	0	0.000890491	-3.21998	down	--	--	Cellular Component: nucleus (GO:0005634);; Biological Process: memory (GO:0007613);; Molecular Function: protein homodimerization activity (GO:0042803);; Molecular Function: sequence-specific DNA binding (GO:0043565);; Biological Process: positive regulation of transcription, DNA-templated (GO:0045893);;	K20015|0|ame:408521|K20015 ecdysone-induced protein 93F, isoform B | (RefSeq) Mblk-1, GB17328; transcription factor mblk-1-like	[K]	Transcription	helix-turn-helix, Psq domain	Mushroom body large-type Kenyon cell-specific protein 1 OS=Apis mellifera OX=7460 GN=Mblk-1 PE=1 SV=1	K	Transcription	PREDICTED: mushroom body large-type Kenyon cell-specific protein 1 isoform X2 [Apis mellifera]
LOC409817	novel_miR_17	4	30	7	0	1	0	3.83551	4.55343	3.35508	0	0.577014	0	0.000890491	-3.21998	down	[M]	Cell wall/membrane/envelope biogenesis	Cellular Component: integral component of membrane (GO:0016021);;	--	[T]	Signal transduction mechanisms	Immunoglobulin domain;; Immunoglobulin I-set domain;; Immunoglobulin domain;; Immunoglobulin domain;; Fibronectin type III domain;; Immunoglobulin V-set domain;; Ig-like domain on T-cell surface glycoprotein CD3 epsilon chain;; CD80-like C2-set immunoglobulin domain;; Izumo-like Immunoglobulin domain;; T-cell surface glycoprotein CD3 delta chain;; Purple acid Phosphatase, N-terminal domain;; Immu…	Down syndrome cell adhesion molecule-like protein Dscam2 OS=Drosophila melanogaster OX=7227 GN=Dscam2 PE=2 SV=3	S	Function unknown	PREDICTED: dscam family member AbsCAM isoform X10 [Apis mellifera]
LOC410818	novel_miR_17	4	30	7	0	1	0	3.83551	4.55343	3.35508	0	0.577014	0	0.000890491	-3.21998	down	--	--	Cellular Component: nucleus (GO:0005634);; Biological Process: regulation of transcription, DNA-templated (GO:0006355);; Biological Process: multicellular organism development (GO:0007275);; Molecular Function: sequence-specific DNA binding (GO:0043565);;	--	[K]	Transcription	'Paired box' domain;; Homeobox domain	Paired box protein Pax-6 OS=Drosophila melanogaster OX=7227 GN=ey PE=1 SV=3	K	Transcription	PREDICTED: eyegone isoform X1 [Apis mellifera]
LOC409536	novel_miR_17	4	30	7	0	1	0	3.83551	4.55343	3.35508	0	0.577014	0	0.000890491	-3.21998	down	--	--	Molecular Function: RNA binding (GO:0003723);; Biological Process: RNA processing (GO:0006396);;	K13096|0|ame:409536|K13096 splicing factor 4 | (RefSeq) arginine-glutamic acid dipeptide repeats protein	[R]	General function prediction only	G-patch domain;; Surp module;; G-patch domain	--	S	Function unknown	PREDICTED: arginine-glutamic acid dipeptide repeats protein-like isoform X1 [Apis cerana]
LOC725619	novel_miR_17	4	30	7	0	1	0	3.83551	4.55343	3.35508	0	0.577014	0	0.000890491	-3.21998	down	--	--	Cellular Component: integral component of membrane (GO:0016021);;	--	[T]	Signal transduction mechanisms	Immunoglobulin domain;; Immunoglobulin domain;; Immunoglobulin I-set domain;; Immunoglobulin domain;; Immunoglobulin V-set domain	--	S	Function unknown	PREDICTED: uncharacterized protein LOC725619 [Apis mellifera]
LOC408661	novel_miR_17	4	30	7	0	1	0	3.83551	4.55343	3.35508	0	0.577014	0	0.000890491	-3.21998	down	--	--	Molecular Function: nucleic acid binding (GO:0003676);; Molecular Function: metal ion binding (GO:0046872);;	K17452|0|ame:408661|K17452 zinc finger protein AEBP2 | (RefSeq) GB19838; uncharacterized LOC408661	[R]	General function prediction only	--	Zinc finger protein jing homolog OS=Aedes aegypti OX=7159 GN=AAEL000263 PE=3 SV=1	S	Function unknown	PREDICTED: uncharacterized protein LOC408661 isoform X1 [Apis mellifera]
LOC413153	novel_miR_17	4	30	7	0	1	0	3.83551	4.55343	3.35508	0	0.577014	0	0.000890491	-3.21998	down	[T]	Signal transduction mechanisms	Molecular Function: protein serine/threonine kinase activity (GO:0004674);; Molecular Function: ATP binding (GO:0005524);; Biological Process: protein phosphorylation (GO:0006468);;	K07359|0|ame:413153|K07359 calcium/calmodulin-dependent protein kinase kinase 2 [EC:2.7.11.17] | (RefSeq) GB14770; uncharacterized LOC413153	[T]	Signal transduction mechanisms	Protein kinase domain;; Protein tyrosine kinase;; Kinase-like	Calcium/calmodulin-dependent protein kinase kinase OS=Caenorhabditis elegans OX=6239 GN=ckk-1 PE=1 SV=2	T	Signal transduction mechanisms	PREDICTED: uncharacterized protein LOC413153 isoform X1 [Apis mellifera]
LOC409108	novel_miR_17	4	30	7	0	1	0	3.83551	4.55343	3.35508	0	0.577014	0	0.000890491	-3.21998	down	--	--	--	K05769|0|ame:409108|K05769 Rho guanine nucleotide exchange factor 4/29 | (RefSeq) uncharacterized LOC409108	[T]	Signal transduction mechanisms	RhoGEF domain;; Variant SH3 domain;; SH3 domain;; Variant SH3 domain;; PH domain	Myosin-M heavy chain OS=Dictyostelium discoideum OX=44689 GN=myoM PE=1 SV=1	T	Signal transduction mechanisms	PREDICTED: uncharacterized protein LOC409108 isoform X1 [Apis mellifera]
LOC724292	novel_miR_17	4	30	7	0	1	0	3.83551	4.55343	3.35508	0	0.577014	0	0.000890491	-3.21998	down	[F]	Nucleotide transport and metabolism	--	K12076|0|ame:724292|K12076 disks large protein 1 | (RefSeq) disks large 1 tumor suppressor protein	[F]	Nucleotide transport and metabolism	Guanylate kinase;; PDZ domain (Also known as DHR or GLGF);; PDZ domain;; Variant SH3 domain;; SH3 domain	Disks large 1 tumor suppressor protein OS=Drosophila melanogaster OX=7227 GN=dlg1 PE=1 SV=2	F	Nucleotide transport and metabolism	PREDICTED: disks large 1 tumor suppressor protein isoform X1 [Apis cerana]
LOC413825	novel_miR_17	4	30	7	0	1	0	3.83551	4.55343	3.35508	0	0.577014	0	0.000890491	-3.21998	down	--	--	Molecular Function: metal ion binding (GO:0046872);;	K18668|0|ame:413825|K18668 ribonuclease ZC3H12 [EC:3.1.-.-] | (RefSeq) probable ribonuclease ZC3H12C	[S]	Function unknown	Zc3h12a-like Ribonuclease NYN domain	Endoribonuclease rege-1 OS=Caenorhabditis elegans OX=6239 GN=rege-1 PE=1 SV=5	S	Function unknown	PREDICTED: probable ribonuclease ZC3H12C isoform X1 [Apis mellifera]
LOC409711	novel_miR_17	4	30	7	0	1	0	3.83551	4.55343	3.35508	0	0.577014	0	0.000890491	-3.21998	down	--	--	--	--	[R]	General function prediction only	SAM domain (Sterile alpha motif);; SAM domain (Sterile alpha motif)	Liprin-alpha OS=Caenorhabditis elegans OX=6239 GN=syd-2 PE=1 SV=1	T	Signal transduction mechanisms	PREDICTED: liprin-beta-1 isoform X5 [Apis florea]
LOC411748	novel_miR_17	4	30	7	0	1	0	3.83551	4.55343	3.35508	0	0.577014	0	0.000890491	-3.21998	down	--	--	Molecular Function: calcium ion binding (GO:0005509);; Cellular Component: integral component of membrane (GO:0016021);;	--	[T]	Signal transduction mechanisms	Calcium-binding EGF domain;; von Willebrand factor type C domain;; EGF domain;; MSP1 EGF domain 1;; Complement Clr-like EGF-like;; EGF-like domain;; Laminin G domain	Fibulin-1 OS=Caenorhabditis elegans OX=6239 GN=fbl-1 PE=1 SV=3	S	Function unknown	PREDICTED: protein kinase C-binding protein NELL1-like isoform X1 [Apis mellifera]
LOC410190	novel_miR_17	4	30	7	0	1	0	3.83551	4.55343	3.35508	0	0.577014	0	0.000890491	-3.21998	down	--	;;	Molecular Function: protein tyrosine kinase activity (GO:0004713);; Molecular Function: ATP binding (GO:0005524);; Cellular Component: integral component of membrane (GO:0016021);; Biological Process: peptidyl-tyrosine phosphorylation (GO:0018108);;	K05128|0|hst:105186823|K05128 RYK receptor-like tyrosine kinase [EC:2.7.10.1] | (RefSeq) tyrosine-protein kinase Dnt	[T]	Signal transduction mechanisms	Protein tyrosine kinase;; WIF domain;; Protein kinase domain	Tyrosine-protein kinase Dnt OS=Drosophila melanogaster OX=7227 GN=dnt PE=2 SV=2	T	Signal transduction mechanisms	PREDICTED: tyrosine-protein kinase Dnt [Apis mellifera]
LOC408779	novel_miR_17	4	30	7	0	1	0	3.83551	4.55343	3.35508	0	0.577014	0	0.000890491	-3.21998	down	--	--	--	K10382|0|ame:408779|K10382 dystonin | (RefSeq) shot; short stop	[Z]	Cytoskeleton	Spectrin repeat;; Plectin repeat;; Calponin homology (CH) domain;; Growth-Arrest-Specific Protein 2 Domain;; EF-hand domain;; EF hand;; CAMSAP CH domain	Spectrin beta chain OS=Drosophila melanogaster OX=7227 GN=beta-Spec PE=1 SV=2	Z	Cytoskeleton	PREDICTED: LOW QUALITY PROTEIN: microtubule-actin cross-linking factor 1 [Apis mellifera]
LOC413977	novel_miR_17	4	30	7	0	1	0	3.83551	4.55343	3.35508	0	0.577014	0	0.000890491	-3.21998	down	--	--	Molecular Function: calcium ion binding (GO:0005509);; Biological Process: homophilic cell adhesion via plasma membrane adhesion molecules (GO:0007156);; Cellular Component: integral component of membrane (GO:0016021);;	--	[W]	Extracellular structures	Cadherin domain;; Concanavalin A-like lectin/glucanases superfamily;; Laminin G domain	Calsyntenin-1 OS=Drosophila melanogaster OX=7227 GN=Cals PE=1 SV=2	U	Intracellular trafficking, secretion, and vesicular transport	Calsyntenin-1, partial [Eufriesea mexicana]
LOC413562	novel_miR_17	4	30	7	0	1	0	3.83551	4.55343	3.35508	0	0.577014	0	0.000890491	-3.21998	down	--	--	Molecular Function: Rho guanyl-nucleotide exchange factor activity (GO:0005089);; Biological Process: regulation of Rho protein signal transduction (GO:0035023);; Biological Process: positive regulation of GTPase activity (GO:0043547);;	K20689|0|ame:413562|K20689 Rho guanine nucleotide exchange factor 17 | (RefSeq) rho guanine nucleotide exchange factor 17	[T]	Signal transduction mechanisms	RhoGEF domain	Rho guanine nucleotide exchange factor osg-1 OS=Caenorhabditis elegans OX=6239 GN=osg-1 PE=2 SV=4	T	Signal transduction mechanisms	PREDICTED: rho guanine nucleotide exchange factor osg-1 isoform X1 [Apis mellifera]
LOC100577801	novel_miR_17	4	30	7	0	1	0	3.83551	4.55343	3.35508	0	0.577014	0	0.000890491	-3.21998	down	--	--	Molecular Function: nucleic acid binding (GO:0003676);; Molecular Function: metal ion binding (GO:0046872);;	K17441|0|ame:100577801|K17441 zinc finger protein ZFPM1 | (RefSeq) zinc finger protein ush	--	--	Zinc finger, C2H2 type;; C2H2-type zinc finger;; Zinc-finger double-stranded RNA-binding;; C2H2-type zinc-finger domain;; Zinc-finger of C2H2 type	Zinc finger protein ush OS=Drosophila melanogaster OX=7227 GN=ush PE=1 SV=2	S	Function unknown	PREDICTED: zinc finger protein ush isoform X1 [Apis mellifera]
LOC411157	novel_miR_17	4	30	7	0	1	0	3.83551	4.55343	3.35508	0	0.577014	0	0.000890491	-3.21998	down	[U]	Intracellular trafficking, secretion, and vesicular transport	--	K16506|0|soc:105196472|K16506 protocadherin Fat 1/2/3 | (RefSeq) fat-like cadherin-related tumor suppressor homolog	[T]	Signal transduction mechanisms	Cadherin domain;; Cadherin-like;; Laminin G domain;; Cadherin-like;; EGF-like domain;; Cadherin prodomain like;; Laminin G domain	Fat-like cadherin-related tumor suppressor homolog OS=Drosophila melanogaster OX=7227 GN=kug PE=2 SV=3	S	Function unknown	PREDICTED: LOW QUALITY PROTEIN: fat-like cadherin-related tumor suppressor homolog [Apis florea]
LOC100578091	novel_miR_17	4	30	7	0	1	0	3.83551	4.55343	3.35508	0	0.577014	0	0.000890491	-3.21998	down	--	--	--	--	--	--	DM4/DM12 family	--	S	Function unknown	PREDICTED: uncharacterized protein LOC100578091 [Apis mellifera]
LOC413383	novel_miR_17	4	30	7	0	1	0	3.83551	4.55343	3.35508	0	0.577014	0	0.000890491	-3.21998	down	[P]	Inorganic ion transport and metabolism	--	--	[R]	General function prediction only	Eukaryotic-type carbonic anhydrase	Putative carbonic anhydrase-like protein 2 OS=Caenorhabditis elegans OX=6239 GN=cah-2 PE=1 SV=3	P	Inorganic ion transport and metabolism	PREDICTED: carbonic anhydrase-related protein 10 [Apis mellifera]
LOC725754	novel_miR_17	4	30	7	0	1	0	3.83551	4.55343	3.35508	0	0.577014	0	0.000890491	-3.21998	down	--	--	Molecular Function: metal ion binding (GO:0046872);;	--	[R]	General function prediction only	--	Transcription factor castor OS=Drosophila melanogaster OX=7227 GN=cas PE=1 SV=2	S	Function unknown	PREDICTED: uncharacterized protein LOC725754 isoform X1 [Apis mellifera]
LOC725588	novel_miR_17	4	30	7	0	1	0	3.83551	4.55343	3.35508	0	0.577014	0	0.000890491	-3.21998	down	--	--	Biological Process: signal transduction (GO:0007165);;	K20631|0|ame:725588|K20631 Rho GTPase-activating protein 6 | (RefSeq) uncharacterized LOC725588	[TZ]	--	RhoGAP domain	Rho GTPase-activating protein gacJJ OS=Dictyostelium discoideum OX=44689 GN=gacJJ PE=3 SV=1	S	Function unknown	PREDICTED: uncharacterized protein LOC725588 [Apis mellifera]
LOC102656070	novel_miR_17	4	30	7	0	1	0	3.83551	4.55343	3.35508	0	0.577014	0	0.000890491	-3.21998	down	--	--	Cellular Component: integral component of membrane (GO:0016021);;	--	--	--	--	--	S	Function unknown	PREDICTED: uncharacterized protein LOC102656070 [Apis mellifera]
LOC410706	novel_miR_17	4	30	7	0	1	0	3.83551	4.55343	3.35508	0	0.577014	0	0.000890491	-3.21998	down	--	--	--	K20632|0|ame:410706|K20632 deleted in liver cancer protein | (RefSeq) StARD13; rho GTPase-activating protein 7	[T]	Signal transduction mechanisms	START domain;; RhoGAP domain	WW domain-containing protein tag-325 OS=Caenorhabditis elegans OX=6239 GN=tag-325 PE=4 SV=1	U	Intracellular trafficking, secretion, and vesicular transport	PREDICTED: rho GTPase-activating protein 7 isoform X1 [Apis mellifera]
LOC551706	novel_miR_17	4	30	7	0	1	0	3.83551	4.55343	3.35508	0	0.577014	0	0.000890491	-3.21998	down	--	--	Molecular Function: motor activity (GO:0003774);; Molecular Function: actin binding (GO:0003779);; Molecular Function: ATP binding (GO:0005524);; Cellular Component: myosin complex (GO:0016459);;	K16677|0|ame:551706|K16677 dachs | (RefSeq) Myo20; unconventional myosin-IXb	[Z]	Cytoskeleton	Myosin head (motor domain);; IQ calmodulin-binding motif	Myosin-I heavy chain OS=Dictyostelium discoideum OX=44689 GN=myoI PE=1 SV=1	Z	Cytoskeleton	PREDICTED: unconventional myosin-IXb isoform X1 [Apis mellifera]
LOC410001	novel_miR_17	4	30	7	0	1	0	3.83551	4.55343	3.35508	0	0.577014	0	0.000890491	-3.21998	down	--	--	Cellular Component: intracellular (GO:0005622);; Biological Process: intracellular protein transport (GO:0006886);; Molecular Function: Rab GTPase binding (GO:0017137);; Molecular Function: metal ion binding (GO:0046872);;	K15297|0|ame:410001|K15297 regulating synaptic membrane exocytosis protein 2 | (RefSeq) regulating synaptic membrane exocytosis protein 2	[U]	Intracellular trafficking, secretion, and vesicular transport	C2 domain;; PDZ domain (Also known as DHR or GLGF)	Rab-3-interacting molecule unc-10 OS=Caenorhabditis elegans OX=6239 GN=unc-10 PE=1 SV=2	S	Function unknown	PREDICTED: uncharacterized protein LOC410001 isoform X1 [Apis mellifera]
LOC725192	novel_miR_17	4	30	7	0	1	0	3.83551	4.55343	3.35508	0	0.577014	0	0.000890491	-3.21998	down	[G]	Carbohydrate transport and metabolism	Cellular Component: integral component of membrane (GO:0016021);;	--	[R]	General function prediction only	MFS_1 like family;; Major Facilitator Superfamily	--	G	Carbohydrate transport and metabolism	PREDICTED: uncharacterized protein LOC725192 isoform X1 [Apis mellifera]
LOC725557	novel_miR_17	4	30	7	0	1	0	3.83551	4.55343	3.35508	0	0.577014	0	0.000890491	-3.21998	down	--	--	Molecular Function: structural constituent of cuticle (GO:0042302);;	--	--	--	Insect cuticle protein	Cuticle protein 8 OS=Locusta migratoria OX=7004 PE=1 SV=1	S	Function unknown	PREDICTED: cuticle protein 7 isoform X4 [Apis mellifera]
LOC410776	novel_miR_17	4	30	7	0	1	0	3.83551	4.55343	3.35508	0	0.577014	0	0.000890491	-3.21998	down	--	--	Cellular Component: extracellular region (GO:0005576);; Molecular Function: growth factor activity (GO:0008083);; Biological Process: growth (GO:0040007);;	K16621|0|ame:410776|K16621 bone morphogenetic protein 7 | (RefSeq) gbb; protein 60A	[T]	Signal transduction mechanisms	TGF-beta propeptide;; Transforming growth factor beta like domain;; GETHR pentapeptide repeat (5 copies)	Protein 60A OS=Drosophila melanogaster OX=7227 GN=gbb PE=1 SV=1	O	Posttranslational modification, protein turnover, chaperones	PREDICTED: protein 60A [Apis mellifera]
LOC408740	novel_miR_17	4	30	7	0	1	0	3.83551	4.55343	3.35508	0	0.577014	0	0.000890491	-3.21998	down	--	--	--	K17585|0|ame:408740|K17585 phosphatase and actin regulator 4 | (RefSeq) phosphatase and actin regulator 4	[R]	General function prediction only	RPEL repeat	--	T	Signal transduction mechanisms	PREDICTED: phosphatase and actin regulator 2 isoform X5 [Apis cerana]
LOC410435	novel_miR_17	4	30	7	0	1	0	3.83551	4.55343	3.35508	0	0.577014	0	0.000890491	-3.21998	down	--	--	Molecular Function: G-protein coupled receptor activity (GO:0004930);; Biological Process: G-protein coupled receptor signaling pathway (GO:0007186);; Cellular Component: integral component of membrane (GO:0016021);;	K04153|0|ame:410435|K04153 5-hydroxytryptamine receptor 1 | (RefSeq) 5-HT1, GB16007; serotonin receptor	[R]	General function prediction only	7 transmembrane receptor (rhodopsin family);; Serpentine type 7TM GPCR chemoreceptor Srsx;; Olfactory receptor	5-hydroxytryptamine receptor OS=Heliothis virescens OX=7102 PE=2 SV=1	U	Intracellular trafficking, secretion, and vesicular transport	serotonin receptor [Apis mellifera]
LOC410140	novel_miR_17	4	30	7	0	1	0	3.83551	4.55343	3.35508	0	0.577014	0	0.000890491	-3.21998	down	--	--	Molecular Function: G-protein coupled GABA receptor activity (GO:0004965);; Cellular Component: plasma membrane (GO:0005886);; Biological Process: G-protein coupled receptor signaling pathway (GO:0007186);; Cellular Component: integral component of membrane (GO:0016021);;	K04615|0|ame:410140|K04615 gamma-aminobutyric acid type B receptor | (RefSeq) GABA-B-R2; gamma-aminobutyric acid type B receptor subunit 2	[PET]	--	7 transmembrane sweet-taste receptor of 3 GCPR;; Receptor family ligand binding region;; Periplasmic binding protein	Gamma-aminobutyric acid type B receptor subunit 2 OS=Caenorhabditis elegans OX=6239 GN=gbb-2 PE=1 SV=1	S	Function unknown	PREDICTED: gamma-aminobutyric acid type B receptor subunit 2 [Apis mellifera]
LOC411018	novel_miR_17	4	30	7	0	1	0	3.83551	4.55343	3.35508	0	0.577014	0	0.000890491	-3.21998	down	--	--	--	K10404|0|ame:411018|K10404 kinesin family member 26 | (RefSeq) kinesin-11; kinesin 11	[Z]	Cytoskeleton	Kinesin motor domain;; Microtubule binding	Kinesin-like protein CG14535 OS=Drosophila melanogaster OX=7227 GN=CG14535 PE=2 SV=2	Z	Cytoskeleton	PREDICTED: uncharacterized protein LOC411018 isoform X1 [Apis mellifera]
LOC412801	novel_miR_17	4	30	7	0	1	0	3.83551	4.55343	3.35508	0	0.577014	0	0.000890491	-3.21998	down	--	--	--	--	[T]	Signal transduction mechanisms	RasGEF domain;; RasGEF N-terminal motif	Rap guanine nucleotide exchange factor OS=Caenorhabditis elegans OX=6239 GN=pxf-1 PE=1 SV=1	S	Function unknown	PREDICTED: mediator of RNA polymerase II transcription subunit 12-like [Apis mellifera]
LOC100578446	novel_miR_17	4	30	7	0	1	0	3.83551	4.55343	3.35508	0	0.577014	0	0.000890491	-3.21998	down	--	--	Cellular Component: nucleus (GO:0005634);; Biological Process: regulation of transcription, DNA-templated (GO:0006355);; Biological Process: multicellular organism development (GO:0007275);; Molecular Function: sequence-specific DNA binding (GO:0043565);;	--	[K]	Transcription	Homeobox domain;; OAR domain	Pituitary homeobox homolog Ptx1 OS=Drosophila melanogaster OX=7227 GN=Ptx1 PE=2 SV=2	K	Transcription	PREDICTED: pituitary homeobox x isoform X1 [Apis florea]
LOC100577385	novel_miR_17	4	30	7	0	1	0	3.83551	4.55343	3.35508	0	0.577014	0	0.000890491	-3.21998	down	[G]	Carbohydrate transport and metabolism	Molecular Function: RNA binding (GO:0003723);; Molecular Function: adenosine deaminase activity (GO:0004000);; Biological Process: RNA processing (GO:0006396);; Cellular Component: integral component of membrane (GO:0016021);; Molecular Function: substrate-specific transmembrane transporter activity (GO:0022891);; Biological Process: transmembrane transport (GO:0055085);;	--	[R]	General function prediction only	Sugar (and other) transporter;; Major Facilitator Superfamily	Facilitated trehalose transporter Tret1-2 homolog OS=Drosophila melanogaster OX=7227 GN=Tret1-2 PE=2 SV=1	G	Carbohydrate transport and metabolism	PREDICTED: facilitated trehalose transporter Tret1-like [Apis mellifera]
LOC412354	novel_miR_17	4	30	7	0	1	0	3.83551	4.55343	3.35508	0	0.577014	0	0.000890491	-3.21998	down	--	--	Molecular Function: Rho guanyl-nucleotide exchange factor activity (GO:0005089);; Biological Process: regulation of Rho protein signal transduction (GO:0035023);; Biological Process: positive regulation of GTPase activity (GO:0043547);;	--	[T]	Signal transduction mechanisms	RhoGEF domain	Myosin-M heavy chain OS=Dictyostelium discoideum OX=44689 GN=myoM PE=1 SV=1	T	Signal transduction mechanisms	PREDICTED: uncharacterized protein LOC412354 isoform X1 [Apis mellifera]
LOC412243	novel_miR_17	4	30	7	0	1	0	3.83551	4.55343	3.35508	0	0.577014	0	0.000890491	-3.21998	down	--	--	Molecular Function: nucleotide binding (GO:0000166);; Molecular Function: nucleic acid binding (GO:0003676);;	--	[R]	General function prediction only	SPOC domain;; RNA recognition motif. (a.k.a. RRM, RBD, or RNP domain)	Protein split ends OS=Drosophila melanogaster OX=7227 GN=spen PE=1 SV=2	K	Transcription	PREDICTED: protein split ends-like isoform X3 [Apis mellifera]
LOC409034	novel_miR_17	4	30	7	0	1	0	3.83551	4.55343	3.35508	0	0.577014	0	0.000890491	-3.21998	down	--	--	--	--	--	--	--	--	S	Function unknown	PREDICTED: uncharacterized protein LOC409034 [Apis mellifera]
LOC102656661	novel_miR_17	4	30	7	0	1	0	3.83551	4.55343	3.35508	0	0.577014	0	0.000890491	-3.21998	down	--	--	Molecular Function: metal ion binding (GO:0046872);;	--	--	--	--	Protein disconnected OS=Drosophila melanogaster OX=7227 GN=disco PE=1 SV=2	S	Function unknown	PREDICTED: uncharacterized protein LOC102656661 isoform X1 [Apis mellifera]
LOC410933	novel_miR_17	4	30	7	0	1	0	3.83551	4.55343	3.35508	0	0.577014	0	0.000890491	-3.21998	down	[T]	Signal transduction mechanisms	--	K17529|1.64353e-180|hst:105189269|K17529 uncharacterized serine/threonine-protein kinase SgK494 [EC:2.7.11.1] | (RefSeq) protein kinase 2	[RT]	--	Protein kinase domain;; Protein tyrosine kinase;; Kinase-like;; Phosphotransferase enzyme family;; Lipopolysaccharide kinase (Kdo/WaaP) family;; RIO1 family	Serine/threonine-protein kinase S6KL OS=Drosophila melanogaster OX=7227 GN=S6KL PE=1 SV=1	T	Signal transduction mechanisms	PREDICTED: serine/threonine-protein kinase S6KL [Apis cerana]
LOC408697	novel_miR_17	4	30	7	0	1	0	3.83551	4.55343	3.35508	0	0.577014	0	0.000890491	-3.21998	down	[T]	Signal transduction mechanisms	Cellular Component: integral component of membrane (GO:0016021);;	--	[R]	General function prediction only	Ankyrin repeats (3 copies);; Ankyrin repeats (many copies);; Ankyrin repeats (many copies);; Ankyrin repeat;; Ankyrin repeat;; KN motif	Ankyrin repeat and KH domain-containing protein CBG24701 OS=Caenorhabditis briggsae OX=6238 GN=CBG24701 PE=3 SV=3	S	Function unknown	PREDICTED: KN motif and ankyrin repeat domain-containing protein 3-like isoform X1 [Apis mellifera]
LOC408358	novel_miR_17	4	30	7	0	1	0	3.83551	4.55343	3.35508	0	0.577014	0	0.000890491	-3.21998	down	--	--	--	K17589|0|ame:408358|K17589 RB1-inducible coiled-coil protein 1 | (RefSeq) RB1-inducible coiled-coil protein 1	[KRT]	--	Autophagy-related protein 11	--	S	Function unknown	PREDICTED: RB1-inducible coiled-coil protein 1 isoform X1 [Apis mellifera]
LOC411023	novel_miR_17	4	30	7	0	1	0	3.83551	4.55343	3.35508	0	0.577014	0	0.000890491	-3.21998	down	[U]	Intracellular trafficking, secretion, and vesicular transport	--	--	[S]	Function unknown	Cadherin domain;; Cadherin-like;; Cadherin-like	Cadherin-86C OS=Drosophila melanogaster OX=7227 GN=Cad86C PE=2 SV=3	U	Intracellular trafficking, secretion, and vesicular transport	PREDICTED: uncharacterized protein LOC108575482 [Habropoda laboriosa]
LOC411220	novel_miR_17	4	30	7	0	1	0	3.83551	4.55343	3.35508	0	0.577014	0	0.000890491	-3.21998	down	[ET]	Amino acid transport and metabolism ;; Signal transduction mechanisms	Molecular Function: ionotropic glutamate receptor activity (GO:0004970);; Molecular Function: extracellular-glutamate-gated ion channel activity (GO:0005234);; Cellular Component: integral component of membrane (GO:0016021);; Cellular Component: cell junction (GO:0030054);; Biological Process: ion transmembrane transport (GO:0034220);; Biological Process: ionotropic glutamate receptor signaling p…	K05313|0|ame:411220|K05313 glutamate receptor, ionotropic, invertebrate | (RefSeq) glutamate receptor 1	[PET]	--	Receptor family ligand binding region;; Ligand-gated ion channel;; Ligated ion channel L-glutamate- and glycine-binding site;; Bacterial extracellular solute-binding proteins, family 3	Glutamate receptor 1 OS=Drosophila melanogaster OX=7227 GN=GluRIA PE=1 SV=2	U	Intracellular trafficking, secretion, and vesicular transport	PREDICTED: glutamate receptor 1 isoform X2 [Apis mellifera]
LOC413504	novel_miR_17	4	30	7	0	1	0	3.83551	4.55343	3.35508	0	0.577014	0	0.000890491	-3.21998	down	[T]	Signal transduction mechanisms	--	K08840|0|ame:413504|K08840 TRAF2 and NCK interacting kinase [EC:2.7.11.1] | (RefSeq) msn; serine/threonine-protein kinase mig-15	[T]	Signal transduction mechanisms	Protein kinase domain;; CNH domain;; Protein tyrosine kinase	Serine/threonine-protein kinase mig-15 OS=Caenorhabditis elegans OX=6239 GN=mig-15 PE=2 SV=3	T	Signal transduction mechanisms	PREDICTED: serine/threonine-protein kinase mig-15 [Apis mellifera]
LOC410363	novel_miR_17	4	30	7	0	1	0	3.83551	4.55343	3.35508	0	0.577014	0	0.000890491	-3.21998	down	--	--	--	--	[U]	Intracellular trafficking, secretion, and vesicular transport	Rab-GTPase-TBC domain;; Domain of unknown function (DUF4682)	Growth hormone-regulated TBC protein 6 OS=Caenorhabditis elegans OX=6239 GN=tbc-6 PE=4 SV=3	S	Function unknown	PREDICTED: uncharacterized protein LOC410363 isoform X2 [Apis mellifera]
LOC724430	novel_miR_17	4	30	7	0	1	0	3.83551	4.55343	3.35508	0	0.577014	0	0.000890491	-3.21998	down	--	--	--	K13754|0|ame:724430|K13754 solute carrier family 24 (sodium/potassium/calcium exchanger), member 6 | (RefSeq) GB11505; putative sodium/calcium exchanger 7	[P]	Inorganic ion transport and metabolism	Sodium/calcium exchanger protein	Putative sodium/calcium exchanger 6 OS=Caenorhabditis elegans OX=6239 GN=ncx-6 PE=3 SV=3	P	Inorganic ion transport and metabolism	PREDICTED: putative sodium/calcium exchanger 7 isoform X1 [Apis mellifera]
LOC449496	novel_miR_17	4	30	7	0	1	0	3.83551	4.55343	3.35508	0	0.577014	0	0.000890491	-3.21998	down	--	--	--	--	--	--	Haemolymph juvenile hormone binding protein (JHBP)	Protein takeout OS=Drosophila melanogaster OX=7227 GN=to PE=2 SV=1	--	--	take-out-like carrier protein precursor [Apis mellifera]
LOC410467	novel_miR_17	4	30	7	0	1	0	3.83551	4.55343	3.35508	0	0.577014	0	0.000890491	-3.21998	down	--	--	Cellular Component: extracellular region (GO:0005576);; Biological Process: negative regulation of peptidase activity (GO:0010466);; Molecular Function: peptidase inhibitor activity (GO:0030414);;	--	[TV]	--	Sushi repeat (SCR repeat);; WAP-type (Whey Acidic Protein) 'four-disulfide core'	Protein lev-9 OS=Caenorhabditis elegans OX=6239 GN=lev-9 PE=1 SV=3	S	Function unknown	PREDICTED: uncharacterized protein LOC410467 [Apis mellifera]
LOC408844	novel_miR_17	4	30	7	0	1	0	3.83551	4.55343	3.35508	0	0.577014	0	0.000890491	-3.21998	down	[T]	Signal transduction mechanisms	Biological Process: inactivation of MAPK activity (GO:0000188);; Molecular Function: protein tyrosine phosphatase activity (GO:0004725);; Molecular Function: MAP kinase tyrosine/serine/threonine phosphatase activity (GO:0017017);; Biological Process: peptidyl-tyrosine dephosphorylation (GO:0035335);;	K20216|0|ame:408844|K20216 dual specificity phosphatase 10 [EC:3.1.3.16 3.1.3.48] | (RefSeq) puc; dual specificity protein phosphatase 10	[V]	Defense mechanisms	Dual specificity phosphatase, catalytic domain;; Rhodanese-like domain;; Protein-tyrosine phosphatase	Tyrosine-protein phosphatase vhp-1 OS=Caenorhabditis elegans OX=6239 GN=vhp-1 PE=1 SV=2	T	Signal transduction mechanisms	PREDICTED: uncharacterized protein LOC408844 isoform X1 [Apis mellifera]
LOC100577347	novel_miR_17	4	30	7	0	1	0	3.83551	4.55343	3.35508	0	0.577014	0	0.000890491	-3.21998	down	--	--	--	--	[B]	Chromatin structure and dynamics	SET domain;; MYND finger	SET and MYND domain-containing protein DDB_G0273589 OS=Dictyostelium discoideum OX=44689 GN=DDB_G0273589 PE=3 SV=1	S	Function unknown	PREDICTED: SET and MYND domain-containing protein 4-like [Apis mellifera]
LOC726200	novel_miR_17	4	30	7	0	1	0	3.83551	4.55343	3.35508	0	0.577014	0	0.000890491	-3.21998	down	--	--	--	K09382|1.10107e-134|ame:726200|K09382 paired box protein 1/9 | (RefSeq) Pax-1; paired box protein Pax-1	[K]	Transcription	'Paired box' domain;; Homeodomain-like domain	Paired box pox-meso protein OS=Drosophila melanogaster OX=7227 GN=Poxm PE=2 SV=3	K	Transcription	PREDICTED: paired box protein Pax-1 isoform X1 [Apis mellifera]
LOC410133	novel_miR_17	4	30	7	0	1	0	3.83551	4.55343	3.35508	0	0.577014	0	0.000890491	-3.21998	down	--	--	--	K15682|0|ame:410133|K15682 ligand of Numb protein X 3/4 [EC:2.3.2.27] | (RefSeq) Slip1; PDZ domain-containing RING finger protein 4	--	--	PDZ domain (Also known as DHR or GLGF);; PDZ domain	Slo-interacting protein 1 OS=Drosophila melanogaster OX=7227 GN=Slip1 PE=1 SV=2	S	Function unknown	PREDICTED: PDZ domain-containing RING finger protein 4 [Apis mellifera]
LOC100870422	novel_miR_17	4	30	7	0	1	0	3.83551	4.55343	3.35508	0	0.577014	0	0.000890491	-3.21998	down	--	--	--	K04634|0|mde:101894482|K04634 guanine nucleotide-binding protein G(q) subunit alpha | (RefSeq) G protein alpha q subunit	[T]	Signal transduction mechanisms	G-protein alpha subunit;; ADP-ribosylation factor family	Guanine nucleotide-binding protein G(q) subunit alpha OS=Homarus americanus OX=6706 PE=2 SV=1	S	Function unknown	PREDICTED: guanine nucleotide-binding protein G(q) subunit alpha isoform X2 [Apis florea]
LOC411986	novel_miR_17	4	30	7	0	1	0	3.83551	4.55343	3.35508	0	0.577014	0	0.000890491	-3.21998	down	--	--	Molecular Function: chromatin binding (GO:0003682);; Biological Process: cell differentiation (GO:0030154);;	--	[K]	Transcription	BAH domain	Protein winged eye OS=Drosophila melanogaster OX=7227 GN=wge PE=1 SV=1	S	Function unknown	PREDICTED: LOW QUALITY PROTEIN: uncharacterized protein LOC411986, partial [Apis mellifera]
LOC409628	novel_miR_17	4	30	7	0	1	0	3.83551	4.55343	3.35508	0	0.577014	0	0.000890491	-3.21998	down	--	--	--	K12349|0|ame:409628|K12349 neutral ceramidase [EC:3.5.1.23] | (RefSeq) CDase; neutral ceramidase	[T]	Signal transduction mechanisms	Neutral/alkaline non-lysosomal ceramidase, N-terminal;; Neutral/alkaline non-lysosomal ceramidase, C-terminal	Neutral ceramidase OS=Drosophila pseudoobscura pseudoobscura OX=46245 GN=CDase PE=3 SV=1	S	Function unknown	PREDICTED: neutral ceramidase [Apis mellifera]
LOC551170	novel_miR_17	4	30	7	0	1	0	3.83551	4.55343	3.35508	0	0.577014	0	0.000890491	-3.21998	down	--	--	Molecular Function: transcription factor activity, sequence-specific DNA binding (GO:0003700);; Molecular Function: calcium ion binding (GO:0005509);; Cellular Component: nucleus (GO:0005634);; Biological Process: regulation of transcription, DNA-templated (GO:0006355);; Molecular Function: zinc ion binding (GO:0008270);; Cellular Component: integral component of membrane (GO:0016021);;	--	[T]	Signal transduction mechanisms	Calcium-binding EGF domain;; EGF domain;; Complement Clr-like EGF-like;; EGF-like domain	Neurogenic locus Notch protein OS=Drosophila melanogaster OX=7227 GN=N PE=1 SV=3	S	Function unknown	PREDICTED: uncharacterized protein LOC102671488 [Apis dorsata]
LOC410516	novel_miR_17	4	30	7	0	1	0	3.83551	4.55343	3.35508	0	0.577014	0	0.000890491	-3.21998	down	[D]	Cell cycle control, cell division, chromosome partitioning	Molecular Function: ATP binding (GO:0005524);; Cellular Component: cytoplasm (GO:0005737);; Biological Process: iron-sulfur cluster assembly (GO:0016226);; Molecular Function: metal ion binding (GO:0046872);; Molecular Function: 4 iron, 4 sulfur cluster binding (GO:0051539);;	--	[D]	Cell cycle control, cell division, chromosome partitioning	NUBPL iron-transfer P-loop NTPase;; CobQ/CobB/MinD/ParA nucleotide binding domain;; AAA domain;; ATPase MipZ;; Anion-transporting ATPase;; 4Fe-4S iron sulfur cluster binding proteins, NifH/frxC family;; Cellulose biosynthesis protein BcsQ	Cytosolic Fe-S cluster assembly factor NUBP2 homolog OS=Drosophila virilis OX=7244 GN=GJ11530 PE=3 SV=1	D	Cell cycle control, cell division, chromosome partitioning	PREDICTED: cytosolic Fe-S cluster assembly factor NUBP2 homolog [Apis mellifera]
LOC726065	novel_miR_17	4	30	7	0	1	0	3.83551	4.55343	3.35508	0	0.577014	0	0.000890491	-3.21998	down	--	--	--	--	[ZR]	--	CAP-Gly domain	CAP-Gly domain-containing linker protein 1 homolog OS=Caenorhabditis elegans OX=6239 GN=clip-1 PE=4 SV=4	S	Function unknown	PREDICTED: uncharacterized protein LOC726065 [Apis mellifera]
LOC408922	novel_miR_17	4	30	7	0	1	0	3.83551	4.55343	3.35508	0	0.577014	0	0.000890491	-3.21998	down	[T]	Signal transduction mechanisms	Molecular Function: protein kinase activity (GO:0004672);; Molecular Function: ATP binding (GO:0005524);; Biological Process: protein phosphorylation (GO:0006468);; Cellular Component: integral component of membrane (GO:0016021);;	K05125|0|ame:408922|K05125 discoidin domain receptor family member 2 [EC:2.7.10.1] | (RefSeq) GB14767; discoidin domain-containing receptor 2-like	[T]	Signal transduction mechanisms	Protein tyrosine kinase;; Protein kinase domain;; F5/8 type C domain	Discoidin domain-containing receptor tyrosine kinase B OS=Caenorhabditis elegans OX=6239 GN=svh-4 PE=1 SV=1	T	Signal transduction mechanisms	PREDICTED: discoidin domain-containing receptor 2-like [Apis mellifera]
LOC724554	novel_miR_17	4	30	7	0	1	0	3.83551	4.55343	3.35508	0	0.577014	0	0.000890491	-3.21998	down	[I]	Lipid transport and metabolism	Cellular Component: integral component of membrane (GO:0016021);;	--	[R]	General function prediction only	Thioesterase-like superfamily	Protein THEM6 OS=Drosophila melanogaster OX=7227 GN=CG4666 PE=2 SV=1	S	Function unknown	PREDICTED: protein THEM6-like [Apis mellifera]
LOC410304	novel_miR_17	4	30	7	0	1	0	3.83551	4.55343	3.35508	0	0.577014	0	0.000890491	-3.21998	down	--	--	Cellular Component: nucleus (GO:0005634);; Biological Process: regulation of transcription, DNA-templated (GO:0006355);; Molecular Function: zinc ion binding (GO:0008270);; Molecular Function: sequence-specific DNA binding (GO:0043565);;	K09378|0|ame:410304|K09378 AT-binding transcription factor 1 | (RefSeq) zinc finger homeobox protein 4	[R]	General function prediction only	Homeobox domain;; Zinc finger, C2H2 type;; C2H2-type zinc finger;; Homeobox KN domain;; Zinc-finger of C2H2 type	Zinc finger protein 2 OS=Drosophila melanogaster OX=7227 GN=zfh2 PE=1 SV=2	S	Function unknown	PREDICTED: zinc finger homeobox protein 3 isoform X4 [Ooceraea biroi]
LOC408359	novel_miR_17	4	30	7	0	1	0	3.83551	4.55343	3.35508	0	0.577014	0	0.000890491	-3.21998	down	[F]	Nucleotide transport and metabolism	--	--	[T]	Signal transduction mechanisms	Guanylate kinase;; L27 domain;; PDZ domain (Also known as DHR or GLGF);; Variant SH3 domain;; SH3 domain;; PDZ domain	Peripheral plasma membrane protein CASK OS=Drosophila melanogaster OX=7227 GN=CASK PE=1 SV=4	F	Nucleotide transport and metabolism	PREDICTED: MAGUK p55 subfamily member 6 isoform X1 [Apis mellifera]
LOC726710	novel_miR_17	4	30	7	0	1	0	3.83551	4.55343	3.35508	0	0.577014	0	0.000890491	-3.21998	down	--	--	Cellular Component: nucleus (GO:0005634);; Biological Process: regulation of transcription, DNA-templated (GO:0006355);; Molecular Function: sequence-specific DNA binding (GO:0043565);;	K18488|8.36044e-102|ame:726710|K18488 homeobox protein DLX2 | (RefSeq) Dll; distal-less	[K]	Transcription	Homeobox domain	Homeotic protein distal-less OS=Drosophila melanogaster OX=7227 GN=Dll PE=2 SV=3	K	Transcription	PREDICTED: distal-less isoform X3 [Apis mellifera]
LOC411155	novel_miR_17	4	30	7	0	1	0	3.83551	4.55343	3.35508	0	0.577014	0	0.000890491	-3.21998	down	[R]	General function prediction only	Cellular Component: integral component of membrane (GO:0016021);;	--	[S]	Function unknown	GHH signature containing HNH/Endo VII superfamily nuclease toxin;; EGF-like domain;; RHS Repeat;; NHL repeat	Teneurin-m OS=Drosophila melanogaster OX=7227 GN=Ten-m PE=1 SV=2	S	Function unknown	Teneurin-3 [Apis cerana cerana]
LOC552101	novel_miR_17	4	30	7	0	1	0	3.83551	4.55343	3.35508	0	0.577014	0	0.000890491	-3.21998	down	--	--	Biological Process: sensory perception of sound (GO:0007605);; Molecular Function: actin filament binding (GO:0051015);;	--	[S]	Function unknown	PDZ domain (Also known as DHR or GLGF);; PDZ domain	--	O	Posttranslational modification, protein turnover, chaperones	PREDICTED: msx2-interacting protein-like isoform X1 [Apis mellifera]
LOC725775	novel_miR_17	4	30	7	0	1	0	3.83551	4.55343	3.35508	0	0.577014	0	0.000890491	-3.21998	down	--	--	--	--	--	--	--	--	S	Function unknown	PREDICTED: uncharacterized protein LOC725775 isoform X1 [Apis mellifera]
LOC408562	novel_miR_17	4	30	7	0	1	0	3.83551	4.55343	3.35508	0	0.577014	0	0.000890491	-3.21998	down	--	--	--	--	[T]	Signal transduction mechanisms	Fibroblast growth factor	Protein let-756 OS=Caenorhabditis elegans OX=6239 GN=let-756 PE=1 SV=2	S	Function unknown	PREDICTED: uncharacterized protein LOC408562 isoform X3 [Apis mellifera]
LOC100578238	novel_miR_17	4	30	7	0	1	0	3.83551	4.55343	3.35508	0	0.577014	0	0.000890491	-3.21998	down	--	--	--	--	[WT]	--	Leucine rich repeat	Protein slit OS=Drosophila melanogaster OX=7227 GN=sli PE=1 SV=2	S	Function unknown	PREDICTED: leucine-rich repeat transmembrane protein FLRT3-like [Apis mellifera]
LOC100859932	novel_miR_17	4	30	7	0	1	0	3.83551	4.55343	3.35508	0	0.577014	0	0.000890491	-3.21998	down	--	--	Cellular Component: presynaptic active zone (GO:0048786);;	--	--	--	RIM-binding protein of the cytomatrix active zone	--	S	Function unknown	uncharacterized protein LOC100859932 [Apis mellifera]
LOC724159	novel_miR_17	4	30	7	0	1	0	3.83551	4.55343	3.35508	0	0.577014	0	0.000890491	-3.21998	down	--	--	Cellular Component: nucleosome (GO:0000786);; Molecular Function: DNA binding (GO:0003677);; Molecular Function: histone acetyltransferase activity (GO:0004402);; Cellular Component: nucleus (GO:0005634);; Biological Process: nucleosome assembly (GO:0006334);; Biological Process: regulation of transcription, DNA-templated (GO:0006355);; Molecular Function: zinc ion binding (GO:0008270);; Biologic…	K11306|0|ame:724159|K11306 histone acetyltransferase MYST4 [EC:2.3.1.48] | (RefSeq) histone acetyltransferase KAT6B	[B]	Chromatin structure and dynamics	MOZ/SAS family;; PHD-finger;; linker histone H1 and H5 family	Histone acetyltransferase Tip60 OS=Drosophila melanogaster OX=7227 GN=Tip60 PE=1 SV=1	B	Chromatin structure and dynamics	PREDICTED: histone acetyltransferase KAT6B [Apis mellifera]
LOC409655	novel_miR_17	4	30	7	0	1	0	3.83551	4.55343	3.35508	0	0.577014	0	0.000890491	-3.21998	down	--	--	Biological Process: actin filament organization (GO:0007015);; Biological Process: cell adhesion (GO:0007155);; Biological Process: cell migration (GO:0016477);;	--	[T]	Signal transduction mechanisms	Variant SH3 domain;; Variant SH3 domain;; SH3 domain;; PDZ domain (Also known as DHR or GLGF);; Sorbin homologous domain	Endophilin-A homolog OS=Caenorhabditis elegans OX=6239 GN=unc-57 PE=1 SV=1	S	Function unknown	PREDICTED: uncharacterized protein LOC409655 isoform X1 [Apis mellifera]
LOC408381	novel_miR_17	4	30	7	0	1	0	3.83551	4.55343	3.35508	0	0.577014	0	0.000890491	-3.21998	down	[R]	General function prediction only	Molecular Function: neurotransmitter:sodium symporter activity (GO:0005328);; Biological Process: neurotransmitter transport (GO:0006836);; Cellular Component: integral component of membrane (GO:0016021);; Biological Process: transmembrane transport (GO:0055085);;	K05034|0|hst:105184994|K05034 solute carrier family 6 (neurotransmitter transporter, GABA) member 1 | (RefSeq) sodium- and chloride-dependent GABA transporter 1-like	[T]	Signal transduction mechanisms	Sodium:neurotransmitter symporter family	Sodium-dependent dopamine transporter OS=Drosophila melanogaster OX=7227 GN=DAT PE=1 SV=1	P	Inorganic ion transport and metabolism	PREDICTED: sodium- and chloride-dependent GABA transporter 1 isoform X1 [Apis mellifera]
LOC409821	novel_miR_17	4	30	7	0	1	0	3.83551	4.55343	3.35508	0	0.577014	0	0.000890491	-3.21998	down	[X]	Mobilome: prophages, transposons	--	--	[Z]	Cytoskeleton	Immunoglobulin I-set domain;; Fibronectin type III domain;; Immunoglobulin domain;; Immunoglobulin domain;; Immunoglobulin domain;; Protein kinase domain;; Immunoglobulin V-set domain;; Purple acid Phosphatase, N-terminal domain;; Protein tyrosine kinase;; CD80-like C2-set immunoglobulin domain;; Natural killer cell receptor 2B4;; Y_Y_Y domain;; Tissue factor;; Izumo-like Immunoglobulin domain;; …	Twitchin OS=Caenorhabditis elegans OX=6239 GN=unc-22 PE=1 SV=3	S	Function unknown	PREDICTED: LOW QUALITY PROTEIN: twitchin [Apis mellifera]
LOC551562	novel_miR_17	4	30	7	0	1	0	3.83551	4.55343	3.35508	0	0.577014	0	0.000890491	-3.21998	down	--	--	Molecular Function: microtubule motor activity (GO:0003777);; Molecular Function: ATP binding (GO:0005524);; Biological Process: microtubule-based movement (GO:0007018);; Molecular Function: ATPase activity (GO:0016887);; Cellular Component: dynein complex (GO:0030286);;	K10408|0|ame:551562|K10408 dynein heavy chain, axonemal | (RefSeq) dynein beta chain, ciliary	[Z]	Cytoskeleton	Dynein heavy chain and region D6 of dynein motor;; Microtubule-binding stalk of dynein motor;; Hydrolytic ATP binding site of dynein motor region D1;; P-loop containing dynein motor region D4;; P-loop containing dynein motor region D3;; Dynein heavy chain, N-terminal region 1;; Dynein heavy chain, N-terminal region 2;; ATP-binding dynein motor region D5;; AAA domain (dynein-related subfamily);; A…	Dynein beta chain, ciliary OS=Heliocidaris crassispina OX=1043166 PE=1 SV=1	Z	Cytoskeleton	PREDICTED: dynein beta chain, ciliary [Apis mellifera]
LOC725591	novel_miR_17	4	30	7	0	1	0	3.83551	4.55343	3.35508	0	0.577014	0	0.000890491	-3.21998	down	--	--	Molecular Function: calcium ion binding (GO:0005509);; Cellular Component: integral component of membrane (GO:0016021);;	K16681|0|ame:725591|K16681 protein crumbs | (RefSeq) crb; protein crumbs	[T]	Signal transduction mechanisms	EGF-like domain;; Human growth factor-like EGF;; Laminin G domain;; Laminin G domain;; EGF-like domain;; Calcium-binding EGF domain	Protein crumbs OS=Drosophila melanogaster OX=7227 GN=crb PE=1 SV=3	S	Function unknown	PREDICTED: protein crumbs [Apis mellifera]
LOC409729	novel_miR_17	4	30	7	0	1	0	3.83551	4.55343	3.35508	0	0.577014	0	0.000890491	-3.21998	down	--	--	Molecular Function: metal ion binding (GO:0046872);;	--	--	--	--	--	S	Function unknown	PREDICTED: zinc finger protein 608-like [Apis mellifera]
LOC726729	novel_miR_17	4	30	7	0	1	0	3.83551	4.55343	3.35508	0	0.577014	0	0.000890491	-3.21998	down	--	--	Molecular Function: protein dimerization activity (GO:0046983);;	K09108|0|ame:726729|K09108 transcription factor AP-4 | (RefSeq) crp; helix-loop-helix protein 11	[K]	Transcription	Helix-loop-helix DNA-binding domain	Helix-loop-helix protein 11 OS=Caenorhabditis elegans OX=6239 GN=hlh-11 PE=3 SV=3	K	Transcription	PREDICTED: helix-loop-helix protein 11 [Apis mellifera]
LOC408887	novel_miR_17	4	30	7	0	1	0	3.83551	4.55343	3.35508	0	0.577014	0	0.000890491	-3.21998	down	[D]	Cell cycle control, cell division, chromosome partitioning	--	--	[T]	Signal transduction mechanisms	Ankyrin repeats (3 copies);; Ankyrin repeats (many copies);; Ankyrin repeat;; Ankyrin repeat;; Ankyrin repeats (many copies);; SAM domain (Sterile alpha motif);; SAM domain (Sterile alpha motif);; Phosphotyrosine interaction domain (PTB/PID);; Phosphotyrosine interaction domain (PTB/PID)	Ankyrin repeat, PH and SEC7 domain containing protein secG OS=Dictyostelium discoideum OX=44689 GN=secG PE=2 SV=1	S	Function unknown	PREDICTED: ankyrin repeat and SAM domain-containing protein 1A-like isoform X1 [Apis mellifera]
LOC413384	novel_miR_17	4	30	7	0	1	0	3.83551	4.55343	3.35508	0	0.577014	0	0.000890491	-3.21998	down	--	--	--	--	[R]	General function prediction only	Leucine rich repeat;; Immunoglobulin domain;; Leucine Rich repeats (2 copies);; Immunoglobulin I-set domain;; Leucine rich repeats (6 copies)	Slit homolog 1 protein OS=Caenorhabditis elegans OX=6239 GN=slt-1 PE=1 SV=1	S	Function unknown	PREDICTED: leucine-rich repeat-containing protein 24 [Apis mellifera]
LOC408767	novel_miR_17	4	30	7	0	1	0	3.83551	4.55343	3.35508	0	0.577014	0	0.000890491	-3.21998	down	[U]	Intracellular trafficking, secretion, and vesicular transport	--	K16507|0|ame:408767|K16507 protocadherin-16/23 | (RefSeq) protein dachsous	[S]	Function unknown	Cadherin domain;; Cadherin-like;; Cadherin-like	Protein dachsous OS=Drosophila melanogaster OX=7227 GN=ds PE=1 SV=3	S	Function unknown	PREDICTED: protein dachsous isoform X4 [Apis mellifera]
LOC409051	novel_miR_17	4	30	7	0	1	0	3.83551	4.55343	3.35508	0	0.577014	0	0.000890491	-3.21998	down	[D]	Cell cycle control, cell division, chromosome partitioning	--	K10380|0|ame:409051|K10380 ankyrin | (RefSeq) Ank; microtubule-associated protein futsch	[M]	Cell wall/membrane/envelope biogenesis	Ankyrin repeats (3 copies);; Apolipoprotein A1/A4/E domain;; Ankyrin repeat;; Ankyrin repeats (many copies);; Ankyrin repeats (many copies);; Ankyrin repeat;; ZU5 domain;; Uncharacterized protein conserved in bacteria (DUF2076);; Death domain;; NHR1 homology to TAF	Tankyrase OS=Drosophila melanogaster OX=7227 GN=Tnks PE=1 SV=1	S	Function unknown	PREDICTED: microtubule-associated protein futsch [Apis mellifera]
LOC725570	novel_miR_17	4	30	7	0	1	0	3.83551	4.55343	3.35508	0	0.577014	0	0.000890491	-3.21998	down	--	--	--	--	--	--	Domain of unknown function (DUF758)	Tumor necrosis factor alpha-induced protein 8-like protein OS=Drosophila pseudoobscura pseudoobscura OX=46245 GN=GA17951 PE=3 SV=1	A	RNA processing and modification	PREDICTED: tumor necrosis factor alpha-induced protein 8-like protein isoform X2 [Apis mellifera]
LOC410341	novel_miR_17	4	30	7	0	1	0	3.83551	4.55343	3.35508	0	0.577014	0	0.000890491	-3.21998	down	[J]	Translation, ribosomal structure and biogenesis	Biological Process: pseudouridine synthesis (GO:0001522);; Molecular Function: RNA binding (GO:0003723);; Molecular Function: pseudouridine synthase activity (GO:0009982);;	--	[A]	RNA processing and modification	RNA pseudouridylate synthase	Uncharacterized protein K07E8.7 OS=Caenorhabditis elegans OX=6239 GN=K07E8.7 PE=3 SV=1	J	Translation, ribosomal structure and biogenesis	PREDICTED: RNA pseudouridylate synthase domain-containing protein 2-like isoform X2 [Apis mellifera]
LOC408297	novel_miR_17	4	30	7	0	1	0	3.83551	4.55343	3.35508	0	0.577014	0	0.000890491	-3.21998	down	--	--	--	K16690|0|ame:408297|K16690 protein vein | (RefSeq) GB18384; uncharacterized LOC408297	--	--	--	Protein vein OS=Drosophila melanogaster OX=7227 GN=vn PE=1 SV=2	S	Function unknown	PREDICTED: uncharacterized protein LOC408297 isoform X2 [Apis mellifera]
LOC725218	novel_miR_17	4	30	7	0	1	0	3.83551	4.55343	3.35508	0	0.577014	0	0.000890491	-3.21998	down	--	--	Cellular Component: cytoskeleton (GO:0005856);; Biological Process: apoptotic process (GO:0006915);; Biological Process: cell cycle arrest (GO:0007050);;	--	[Z]	Cytoskeleton	Growth-Arrest-Specific Protein 2 Domain;; Calponin homology (CH) domain	GAS2-like protein pickled eggs OS=Drosophila melanogaster OX=7227 GN=pigs PE=2 SV=2	Z	Cytoskeleton	PREDICTED: growth arrest-specific protein 2-like [Apis mellifera]
LOC724660	novel_miR_17	4	30	7	0	1	0	3.83551	4.55343	3.35508	0	0.577014	0	0.000890491	-3.21998	down	--	--	--	--	[R]	General function prediction only	Cell morphogenesis N-terminal;; Cell morphogenesis C-terminal;; Cell morphogenesis central region	Protein furry OS=Drosophila melanogaster OX=7227 GN=fry PE=1 SV=2	S	Function unknown	PREDICTED: protein furry [Apis mellifera]
LOC724417	novel_miR_17	4	30	7	0	1	0	3.83551	4.55343	3.35508	0	0.577014	0	0.000890491	-3.21998	down	--	--	Cellular Component: cytoskeleton (GO:0005856);;	--	[Z]	Cytoskeleton	MyTH4 domain;; PH domain;; FERM central domain;; Pleckstrin homology domain;; PH domain	Uncharacterized protein CG43867 OS=Drosophila melanogaster OX=7227 GN=CG43867 PE=1 SV=4	S	Function unknown	PREDICTED: uncharacterized protein CG43867 [Apis mellifera]
LOC724604	novel_miR_17	4	30	7	0	1	0	3.83551	4.55343	3.35508	0	0.577014	0	0.000890491	-3.21998	down	--	--	Molecular Function: nucleic acid binding (GO:0003676);; Molecular Function: zinc ion binding (GO:0008270);;	K09228|0|ame:724604|K09228 KRAB domain-containing zinc finger protein | (RefSeq) GB16690; uncharacterized LOC724604	[R]	General function prediction only	Zinc finger, C2H2 type;; Zinc-finger double domain;; C2H2-type zinc finger;; Zinc-finger associated domain (zf-AD);; Zinc-finger double-stranded RNA-binding;; Drought induced 19 protein (Di19), zinc-binding;; Zinc-finger of C2H2 type	Testis-specific zinc finger protein topi OS=Drosophila melanogaster OX=7227 GN=topi PE=1 SV=1	S	Function unknown	PREDICTED: uncharacterized protein LOC724604 [Apis mellifera]
LOC726587	novel_miR_17	4	30	7	0	1	0	3.83551	4.55343	3.35508	0	0.577014	0	0.000890491	-3.21998	down	--	--	Molecular Function: zinc ion binding (GO:0008270);;	--	[R]	General function prediction only	PHD-zinc-finger like domain;; PHD-like zinc-binding domain;; PHD-finger;; PHD-finger	Uncharacterized protein F54F2.2, isoform a OS=Caenorhabditis elegans OX=6239 GN=F54F2.2/F54F2.3/F54F2.4 PE=4 SV=2	S	Function unknown	PREDICTED: protein AF-10-like isoform X1 [Apis florea]
LOC411133	novel_miR_17	4	30	7	0	1	0	3.83551	4.55343	3.35508	0	0.577014	0	0.000890491	-3.21998	down	--	--	Molecular Function: DNA binding (GO:0003677);; Molecular Function: transcription factor activity, sequence-specific DNA binding (GO:0003700);; Cellular Component: nucleus (GO:0005634);; Biological Process: regulation of transcription, DNA-templated (GO:0006355);;	K10185|0|ame:411133|K10185 T-box protein 20 | (RefSeq) GB16867; T-box transcription factor TBX20-like	[K]	Transcription	T-box	T-box protein H15 OS=Drosophila melanogaster OX=7227 GN=H15 PE=2 SV=2	K	Transcription	PREDICTED: T-box transcription factor TBX20-like [Apis mellifera]
LOC100578484	novel_miR_17	4	30	7	0	1	0	3.83551	4.55343	3.35508	0	0.577014	0	0.000890491	-3.21998	down	--	--	--	--	--	--	--	--	S	Function unknown	PREDICTED: uncharacterized protein LOC100578484 [Apis mellifera]
LOC726924	novel_miR_17	4	30	7	0	1	0	3.83551	4.55343	3.35508	0	0.577014	0	0.000890491	-3.21998	down	--	--	--	--	[U]	Intracellular trafficking, secretion, and vesicular transport	BSD domain	Synapse-associated protein of 47 kDa OS=Drosophila melanogaster OX=7227 GN=Sap47 PE=1 SV=1	S	Function unknown	PREDICTED: synapse-associated protein 1 isoform X1 [Apis mellifera]
LOC100578041	novel_miR_17	4	30	7	0	1	0	3.83551	4.55343	3.35508	0	0.577014	0	0.000890491	-3.21998	down	--	--	Molecular Function: ubiquitin-protein transferase activity (GO:0004842);; Molecular Function: zinc ion binding (GO:0008270);; Biological Process: protein ubiquitination (GO:0016567);;	--	--	--	Seven in absentia protein family	--	O	Posttranslational modification, protein turnover, chaperones	PREDICTED: uncharacterized protein LOC100578041 [Apis mellifera]
LOC724202	novel_miR_17	4	30	7	0	1	0	3.83551	4.55343	3.35508	0	0.577014	0	0.000890491	-3.21998	down	--	--	Biological Process: sensory perception of smell (GO:0007608);; Cellular Component: membrane (GO:0016020);;	--	--	--	7tm Odorant receptor;; 7tm Chemosensory receptor	Odorant receptor 13a OS=Drosophila melanogaster OX=7227 GN=Or13a PE=2 SV=2	S	Function unknown	PREDICTED: uncharacterized protein LOC724202 [Apis mellifera]
LOC724307	novel_miR_17	4	30	7	0	1	0	3.83551	4.55343	3.35508	0	0.577014	0	0.000890491	-3.21998	down	--	--	Cellular Component: nucleus (GO:0005634);; Biological Process: regulation of transcription, DNA-templated (GO:0006355);; Molecular Function: sequence-specific DNA binding (GO:0043565);;	--	[R]	General function prediction only	Homeobox domain;; OAR domain	Homeobox protein aristaless OS=Drosophila melanogaster OX=7227 GN=al PE=1 SV=2	K	Transcription	PREDICTED: paired mesoderm homeobox protein 2-like isoform X1 [Apis mellifera]
LOC413968	novel_miR_17	4	30	7	0	1	0	3.83551	4.55343	3.35508	0	0.577014	0	0.000890491	-3.21998	down	--	--	Molecular Function: actin binding (GO:0003779);; Cellular Component: integral component of membrane (GO:0016021);;	--	[NTZ]	--	Spectrin repeat;; Calponin homology (CH) domain;; EF-hand;; EF hand;; Zinc finger, ZZ type;; WW domain;; CAMSAP CH domain	Dystrophin, isoforms A/C/F/G/H OS=Drosophila melanogaster OX=7227 GN=Dys PE=1 SV=3	Z	Cytoskeleton	PREDICTED: dystrophin, isoforms A/C/F/G/H-like [Apis mellifera]
LOC552545	novel_miR_21	4	16	13	4	24	15	3.83551	2.4285	6.23086	5.21601	13.8483	25.2661	0.00235596	2.09019	up	--	--	Biological Process: cell surface receptor signaling pathway (GO:0007166);; Cellular Component: membrane (GO:0016020);;	K02306|0|ame:552545|K02306 dally | (RefSeq) dally; division abnormally delayed protein	[T]	Signal transduction mechanisms	Glypican	Division abnormally delayed protein OS=Drosophila melanogaster OX=7227 GN=dally PE=1 SV=1	O	Posttranslational modification, protein turnover, chaperones	PREDICTED: division abnormally delayed protein [Apis mellifera]
LOC411748	novel_miR_21	4	16	13	4	24	15	3.83551	2.4285	6.23086	5.21601	13.8483	25.2661	0.00235596	2.09019	up	--	--	Molecular Function: calcium ion binding (GO:0005509);; Cellular Component: integral component of membrane (GO:0016021);;	--	[T]	Signal transduction mechanisms	Calcium-binding EGF domain;; von Willebrand factor type C domain;; EGF domain;; MSP1 EGF domain 1;; Complement Clr-like EGF-like;; EGF-like domain;; Laminin G domain	Fibulin-1 OS=Caenorhabditis elegans OX=6239 GN=fbl-1 PE=1 SV=3	S	Function unknown	PREDICTED: protein kinase C-binding protein NELL1-like isoform X1 [Apis mellifera]
LOC551828	novel_miR_21	4	16	13	4	24	15	3.83551	2.4285	6.23086	5.21601	13.8483	25.2661	0.00235596	2.09019	up	--	--	--	--	[Z]	Cytoskeleton	PH domain	Protein outspread OS=Drosophila melanogaster OX=7227 GN=osp PE=2 SV=5	S	Function unknown	protein outspread [Apis mellifera]
LOC410291	novel_miR_21	4	16	13	4	24	15	3.83551	2.4285	6.23086	5.21601	13.8483	25.2661	0.00235596	2.09019	up	[E]	Amino acid transport and metabolism	Biological Process: proteolysis (GO:0006508);; Molecular Function: metalloexopeptidase activity (GO:0008235);; Molecular Function: dipeptidyl-peptidase activity (GO:0008239);; Molecular Function: dipeptidase activity (GO:0016805);; Cellular Component: anchored component of membrane (GO:0031225);; Molecular Function: metal ion binding (GO:0046872);;	K01273|0|ame:410291|K01273 membrane dipeptidase [EC:3.4.13.19] | (RefSeq) GB17941; dipeptidase 1-like	[O]	Posttranslational modification, protein turnover, chaperones	Membrane dipeptidase (Peptidase family M19)	--	E	Amino acid transport and metabolism	PREDICTED: dipeptidase 1-like [Apis mellifera]
LOC408877	novel_miR_21	4	16	13	4	24	15	3.83551	2.4285	6.23086	5.21601	13.8483	25.2661	0.00235596	2.09019	up	--	--	--	--	--	--	--	Neurogenic protein mastermind OS=Drosophila melanogaster OX=7227 GN=mam PE=2 SV=2	S	Function unknown	PREDICTED: neurogenic protein mastermind isoform X3 [Apis mellifera]
LOC100578783	novel_miR_21	4	16	13	4	24	15	3.83551	2.4285	6.23086	5.21601	13.8483	25.2661	0.00235596	2.09019	up	--	--	--	--	--	--	--	--	--	--	PREDICTED: uncharacterized protein LOC100578783 [Apis mellifera]
LOC410203	novel_miR_21	4	16	13	4	24	15	3.83551	2.4285	6.23086	5.21601	13.8483	25.2661	0.00235596	2.09019	up	--	--	Molecular Function: transcription factor activity, sequence-specific DNA binding (GO:0003700);; Cellular Component: nucleus (GO:0005634);; Biological Process: regulation of transcription from RNA polymerase II promoter (GO:0006357);; Biological Process: brain development (GO:0007420);; Molecular Function: sequence-specific DNA binding (GO:0043565);;	K09365|0|ame:410203|K09365 POU domain transcription factor, class 3 | (RefSeq) POU domain protein CF1A	[K]	Transcription	Pou domain - N-terminal to homeobox domain;; Homeobox domain	POU domain protein CF1A OS=Drosophila melanogaster OX=7227 GN=vvl PE=2 SV=5	K	Transcription	PREDICTED: POU domain protein CF1A [Apis mellifera]
LOC408935	novel_miR_21	4	16	13	4	24	15	3.83551	2.4285	6.23086	5.21601	13.8483	25.2661	0.00235596	2.09019	up	[E]	Amino acid transport and metabolism	Molecular Function: transporter activity (GO:0005215);; Cellular Component: integral component of membrane (GO:0016021);; Biological Process: transmembrane transport (GO:0055085);;	K14387|0|ame:408935|K14387 solute carrier family 5 (high affinity choline transporter), member 7 | (RefSeq) GB11121; high-affinity choline transporter 1	[I]	Lipid transport and metabolism	Sodium:solute symporter family	High-affinity choline transporter 1 OS=Drosophila melanogaster OX=7227 GN=CG7708 PE=2 SV=2	E	Amino acid transport and metabolism	High-affinity choline transporter 1 [Eufriesea mexicana]
LOC408645	novel_miR_21	4	16	13	4	24	15	3.83551	2.4285	6.23086	5.21601	13.8483	25.2661	0.00235596	2.09019	up	[ET]	Amino acid transport and metabolism ;; Signal transduction mechanisms	Molecular Function: ionotropic glutamate receptor activity (GO:0004970);; Molecular Function: extracellular-glutamate-gated ion channel activity (GO:0005234);; Cellular Component: integral component of membrane (GO:0016021);; Cellular Component: cell junction (GO:0030054);; Biological Process: ion transmembrane transport (GO:0034220);; Biological Process: ionotropic glutamate receptor signaling p…	K05313|0|ame:408645|K05313 glutamate receptor, ionotropic, invertebrate | (RefSeq) GRIK2; glutamate receptor, ionotropic, kainate 2	[PET]	--	Receptor family ligand binding region;; Ligand-gated ion channel;; Ligated ion channel L-glutamate- and glycine-binding site;; Bacterial extracellular solute-binding proteins, family 3;; Periplasmic binding protein	Glutamate receptor OS=Lymnaea stagnalis OX=6523 PE=2 SV=1	U	Intracellular trafficking, secretion, and vesicular transport	PREDICTED: glutamate receptor ionotropic, kainate 2 isoform X4 [Apis cerana]
LOC409003	novel_miR_21	4	16	13	4	24	15	3.83551	2.4285	6.23086	5.21601	13.8483	25.2661	0.00235596	2.09019	up	[I]	Lipid transport and metabolism	Biological Process: olfactory learning (GO:0008355);; Cellular Component: integral component of membrane (GO:0016021);; Molecular Function: neurexin family protein binding (GO:0042043);;	K07378|0|ame:409003|K07378 neuroligin | (RefSeq) NLG-3, GB18290, Nlgn3; neuroligin 3	[R]	General function prediction only	Carboxylesterase family	Neuroligin-1 OS=Caenorhabditis elegans OX=6239 GN=nlg-1 PE=1 SV=1	I	Lipid transport and metabolism	PREDICTED: neuroligin 3 isoform X1 [Apis mellifera]
LOC408277	novel_miR_21	4	16	13	4	24	15	3.83551	2.4285	6.23086	5.21601	13.8483	25.2661	0.00235596	2.09019	up	--	--	Cellular Component: integral component of membrane (GO:0016021);;	--	--	--	Zona pellucida-like domain	--	S	Function unknown	PREDICTED: uncharacterized protein LOC408277 isoform X1 [Apis mellifera]
LOC412215	novel_miR_21	4	16	13	4	24	15	3.83551	2.4285	6.23086	5.21601	13.8483	25.2661	0.00235596	2.09019	up	[N]	Cell motility	--	K00698|0|ame:412215|K00698 chitin synthase [EC:2.4.1.16] | (RefSeq) GB17253; uncharacterized LOC412215	[M]	Cell wall/membrane/envelope biogenesis	Chitin synthase;; Glycosyl transferase family group 2	Chitin synthase chs-2 OS=Caenorhabditis elegans OX=6239 GN=chs-2 PE=1 SV=1	M	Cell wall/membrane/envelope biogenesis	PREDICTED: uncharacterized protein LOC412215 isoform X1 [Apis mellifera]
LOC102655819	novel_miR_21	4	16	13	4	24	15	3.83551	2.4285	6.23086	5.21601	13.8483	25.2661	0.00235596	2.09019	up	--	--	--	--	--	--	--	--	S	Function unknown	PREDICTED: extensin-like [Apis mellifera]
LOC102655153	novel_miR_21	4	16	13	4	24	15	3.83551	2.4285	6.23086	5.21601	13.8483	25.2661	0.00235596	2.09019	up	[G]	Carbohydrate transport and metabolism	Cellular Component: integral component of membrane (GO:0016021);; Molecular Function: substrate-specific transmembrane transporter activity (GO:0022891);; Biological Process: transmembrane transport (GO:0055085);;	--	[R]	General function prediction only	Sugar (and other) transporter;; Major Facilitator Superfamily	Facilitated trehalose transporter Tret1 OS=Apis mellifera ligustica OX=7469 GN=Tret1 PE=1 SV=1	G	Carbohydrate transport and metabolism	PREDICTED: facilitated trehalose transporter Tret1-like [Apis mellifera]
LOC550716	novel_miR_21	4	16	13	4	24	15	3.83551	2.4285	6.23086	5.21601	13.8483	25.2661	0.00235596	2.09019	up	--	--	Molecular Function: structural molecule activity (GO:0005198);; Biological Process: intracellular protein transport (GO:0006886);; Biological Process: vesicle-mediated transport (GO:0016192);; Cellular Component: clathrin coat of trans-Golgi network vesicle (GO:0030130);; Cellular Component: clathrin coat of coated pit (GO:0030132);;	K04646|0|ame:550716|K04646 clathrin heavy chain | (RefSeq) clathrin heavy chain	[U]	Intracellular trafficking, secretion, and vesicular transport	Region in Clathrin and VPS;; Clathrin propeller repeat;; Clathrin-H-link;; Clathrin, heavy-chain linker	Clathrin heavy chain OS=Drosophila melanogaster OX=7227 GN=Chc PE=1 SV=1	U	Intracellular trafficking, secretion, and vesicular transport	PREDICTED: clathrin heavy chain [Apis mellifera]
LOC408674	novel_miR_21	4	16	13	4	24	15	3.83551	2.4285	6.23086	5.21601	13.8483	25.2661	0.00235596	2.09019	up	[G]	Carbohydrate transport and metabolism	Cellular Component: integral component of membrane (GO:0016021);;	--	[G]	Carbohydrate transport and metabolism	MFS/sugar transport protein;; Major Facilitator Superfamily	--	S	Function unknown	PREDICTED: major facilitator superfamily domain-containing protein 12-like [Apis mellifera]
LOC100577543	novel_miR_21	4	16	13	4	24	15	3.83551	2.4285	6.23086	5.21601	13.8483	25.2661	0.00235596	2.09019	up	--	--	Molecular Function: nucleic acid binding (GO:0003676);; Biological Process: regulation of transcription, DNA-templated (GO:0006355);; Biological Process: hemopoiesis (GO:0030097);; Molecular Function: metal ion binding (GO:0046872);; Biological Process: regulation of histone H3-K4 methylation (GO:0051569);;	K09223|0|ame:100577543|K09223 growth factor independent 1 | (RefSeq) fez family zinc finger protein 1-like	[R]	General function prediction only	Zinc-finger double domain;; Zinc finger, C2H2 type;; C2H2-type zinc finger;; Zinc-finger double-stranded RNA-binding;; C2H2-type zinc finger;; Zinc-finger of C2H2 type	Zinc finger protein sens OS=Drosophila melanogaster OX=7227 GN=sens PE=1 SV=1	S	Function unknown	PREDICTED: fez family zinc finger protein 1-like [Apis mellifera]
LOC412243	novel_miR_21	4	16	13	4	24	15	3.83551	2.4285	6.23086	5.21601	13.8483	25.2661	0.00235596	2.09019	up	--	--	Molecular Function: nucleotide binding (GO:0000166);; Molecular Function: nucleic acid binding (GO:0003676);;	--	[R]	General function prediction only	SPOC domain;; RNA recognition motif. (a.k.a. RRM, RBD, or RNP domain)	Protein split ends OS=Drosophila melanogaster OX=7227 GN=spen PE=1 SV=2	K	Transcription	PREDICTED: protein split ends-like isoform X3 [Apis mellifera]
LOC552265	novel_miR_21	4	16	13	4	24	15	3.83551	2.4285	6.23086	5.21601	13.8483	25.2661	0.00235596	2.09019	up	--	--	Biological Process: signal transduction (GO:0007165);; Molecular Function: phosphatidylinositol binding (GO:0035091);;	K20647|0|ame:552265|K20647 Rho GTPase-activating protein 32 | (RefSeq) rho GTPase-activating protein 32	[T]	Signal transduction mechanisms	RhoGAP domain;; Variant SH3 domain;; Variant SH3 domain;; SH3 domain	GTPase-activating protein CdGAPr OS=Drosophila melanogaster OX=7227 GN=CdGAPr PE=1 SV=2	S	Function unknown	PREDICTED: rho GTPase-activating protein 32 isoform X1 [Apis mellifera]
LOC412839	novel_miR_21	4	16	13	4	24	15	3.83551	2.4285	6.23086	5.21601	13.8483	25.2661	0.00235596	2.09019	up	--	--	Cellular Component: nucleus (GO:0005634);; Biological Process: regulation of transcription, DNA-templated (GO:0006355);; Molecular Function: sequence-specific DNA binding (GO:0043565);;	--	[K]	Transcription	Homeobox KN domain;; Homeobox domain	Homeobox protein caupolican OS=Drosophila melanogaster OX=7227 GN=caup PE=2 SV=2	K	Transcription	PREDICTED: iroquois-class homeodomain protein IRX-6 isoform X3 [Apis mellifera]
LOC410723	novel_miR_21	4	16	13	4	24	15	3.83551	2.4285	6.23086	5.21601	13.8483	25.2661	0.00235596	2.09019	up	--	--	Molecular Function: nucleic acid binding (GO:0003676);; Molecular Function: metal ion binding (GO:0046872);;	--	[K]	Transcription	Zinc finger, C2H2 type;; C2H2-type zinc finger;; Zinc-finger double domain	Protein snail OS=Drosophila melanogaster OX=7227 GN=sna PE=1 SV=2	S	Function unknown	PREDICTED: zinc finger protein 200-like [Apis mellifera]
LOC100577997	novel_miR_21	4	16	13	4	24	15	3.83551	2.4285	6.23086	5.21601	13.8483	25.2661	0.00235596	2.09019	up	--	--	--	--	--	--	--	CAPA peptides OS=Camponotus floridanus OX=104421 GN=EAG_11747 PE=1 SV=2	--	--	PREDICTED: CAPA peptides-like isoform X1 [Apis mellifera]
LOC410671	novel_miR_21	4	16	13	4	24	15	3.83551	2.4285	6.23086	5.21601	13.8483	25.2661	0.00235596	2.09019	up	[O]	Posttranslational modification, protein turnover, chaperones	--	K05088|0|ame:410671|K05088 proto-oncogene tyrosine-protein kinase ROS [EC:2.7.10.1] | (RefSeq) sev; proto-oncogene tyrosine-protein kinase ROS	[T]	Signal transduction mechanisms	Protein tyrosine kinase;; Fibronectin type III domain;; Protein kinase domain;; Low-density lipoprotein receptor repeat class B;; Interferon-alpha/beta receptor, fibronectin type III	Protein sevenless OS=Drosophila virilis OX=7244 GN=sev PE=3 SV=1	T	Signal transduction mechanisms	PREDICTED: proto-oncogene tyrosine-protein kinase ROS isoform X1 [Apis mellifera]
LOC409697	novel_miR_21	4	16	13	4	24	15	3.83551	2.4285	6.23086	5.21601	13.8483	25.2661	0.00235596	2.09019	up	--	--	--	K04437|0|hst:105180971|K04437 filamin | (RefSeq) Filamin-C; filamin-A	[Z]	Cytoskeleton	Filamin/ABP280 repeat;; Calponin homology (CH) domain;; Y_Y_Y domain;; Domain of unknown function (DUF5060);; YtkA-like	Filamin-A OS=Drosophila melanogaster OX=7227 GN=cher PE=1 SV=2	Z	Cytoskeleton	PREDICTED: LOW QUALITY PROTEIN: filamin-A-like [Apis florea]
LOC551687	novel_miR_21	4	16	13	4	24	15	3.83551	2.4285	6.23086	5.21601	13.8483	25.2661	0.00235596	2.09019	up	[PR]	Inorganic ion transport and metabolism ;; General function prediction only	Molecular Function: alkaline phosphatase activity (GO:0004035);; Molecular Function: cation transmembrane transporter activity (GO:0008324);; Cellular Component: integral component of membrane (GO:0016021);; Biological Process: dephosphorylation (GO:0016311);; Biological Process: cation transmembrane transport (GO:0098655);;	K01077|0|ame:551687|K01077 alkaline phosphatase [EC:3.1.3.1] | (RefSeq) GB18702; alkaline phosphatase 4-like	[P]	Inorganic ion transport and metabolism	Alkaline phosphatase;; Divalent cation transporter	Alkaline phosphatase 4 OS=Drosophila melanogaster OX=7227 GN=Alp4 PE=2 SV=3	P	Inorganic ion transport and metabolism	PREDICTED: alkaline phosphatase 4-like isoform X1 [Apis mellifera]
LOC725964	novel_miR_21	4	16	13	4	24	15	3.83551	2.4285	6.23086	5.21601	13.8483	25.2661	0.00235596	2.09019	up	--	--	Molecular Function: calcium ion binding (GO:0005509);; Cellular Component: integral component of membrane (GO:0016021);;	--	[T]	Signal transduction mechanisms	Coagulation Factor Xa inhibitory site;; Complement Clr-like EGF-like;; Calcium-binding EGF domain;; HYR domain;; Sushi repeat (SCR repeat)	Mucin-like protein (Fragment) OS=Acropora millepora OX=45264 PE=1 SV=1	S	Function unknown	PREDICTED: uncharacterized protein LOC102681549 isoform X1 [Apis dorsata]
LOC550930	novel_miR_21	4	16	13	4	24	15	3.83551	2.4285	6.23086	5.21601	13.8483	25.2661	0.00235596	2.09019	up	[T]	Signal transduction mechanisms	--	K04674|0|ame:550930|K04674 TGF-beta receptor type-1 [EC:2.7.11.30] | (RefSeq) babo; TGF-beta receptor type-1	[T]	Signal transduction mechanisms	Protein kinase domain;; Protein tyrosine kinase;; Transforming growth factor beta type I GS-motif;; Activin types I and II receptor domain	Cell surface receptor daf-1 OS=Caenorhabditis elegans OX=6239 GN=daf-1 PE=1 SV=1	T	Signal transduction mechanisms	PREDICTED: TGF-beta receptor type-1-like isoform X3 [Apis cerana]
LOC725064	novel_miR_21	4	16	13	4	24	15	3.83551	2.4285	6.23086	5.21601	13.8483	25.2661	0.00235596	2.09019	up	[G]	Carbohydrate transport and metabolism	Biological Process: drug transmembrane transport (GO:0006855);; Molecular Function: drug transmembrane transporter activity (GO:0015238);; Cellular Component: integral component of membrane (GO:0016021);;	K14636|0|ame:725064|K14636 MFS transporter, DHA1 family, solute carrier family 18 (vesicular acetylcholine transporter), member 3 | (RefSeq) vesicular acetylcholine transporter	[U]	Intracellular trafficking, secretion, and vesicular transport	Major Facilitator Superfamily	Vesicular acetylcholine transporter OS=Drosophila melanogaster OX=7227 GN=VAChT PE=2 SV=2	U	Intracellular trafficking, secretion, and vesicular transport	PREDICTED: vesicular acetylcholine transporter [Apis mellifera]
LOC551737	novel_miR_21	4	16	13	4	24	15	3.83551	2.4285	6.23086	5.21601	13.8483	25.2661	0.00235596	2.09019	up	--	--	Molecular Function: catalytic activity (GO:0003824);; Molecular Function: ATP binding (GO:0005524);; Biological Process: neurotransmitter secretion (GO:0007269);; Cellular Component: synaptic vesicle (GO:0008021);; Molecular Function: metal ion binding (GO:0046872);;	K19941|0|ame:551737|K19941 synapsin | (RefSeq) Syn; synapsin	[TU]	--	Synapsin, ATP binding domain;; Synapsin, N-terminal domain;; RimK-like ATP-grasp domain	Synapsin OS=Drosophila melanogaster OX=7227 GN=Syn PE=1 SV=2	S	Function unknown	Synapsin [Habropoda laboriosa]
LOC411635	novel_miR_21	4	16	13	4	24	15	3.83551	2.4285	6.23086	5.21601	13.8483	25.2661	0.00235596	2.09019	up	[TK]	Signal transduction mechanisms ;; Transcription	Molecular Function: nucleotide binding (GO:0000166);; Molecular Function: guanylate cyclase activity (GO:0004383);; Cellular Component: intracellular (GO:0005622);; Biological Process: cGMP biosynthetic process (GO:0006182);; Molecular Function: heme binding (GO:0020037);; Biological Process: intracellular signal transduction (GO:0035556);;	K01769|0|ame:411635|K01769 guanylate cyclase, other [EC:4.6.1.2] | (RefSeq) sGCbeta-3, GB18735; soluble guanylyl cyclase beta-3	[F]	Nucleotide transport and metabolism	Heme NO binding associated;; Adenylate and Guanylate cyclase catalytic domain;; Haem-NO-binding	Soluble guanylate cyclase 88E OS=Drosophila melanogaster OX=7227 GN=Gyc88E PE=1 SV=4	T	Signal transduction mechanisms	soluble guanylyl cyclase beta-3 [Apis mellifera]
LOC408453	novel_miR_21	4	16	13	4	24	15	3.83551	2.4285	6.23086	5.21601	13.8483	25.2661	0.00235596	2.09019	up	[QV]	Secondary metabolites biosynthesis, transport and catabolism ;; Defense mechanisms	Molecular Function: monooxygenase activity (GO:0004497);; Molecular Function: iron ion binding (GO:0005506);; Cellular Component: integral component of membrane (GO:0016021);; Molecular Function: oxidoreductase activity, acting on paired donors, with incorporation or reduction of molecular oxygen (GO:0016705);; Molecular Function: heme binding (GO:0020037);; Biological Process: oxidation-reductio…	K15003|0|ame:408453|K15003 cytochrome P450 family 9 [EC:1.14.-.-] | (RefSeq) CYP9Q3; cytochrome P450 9e2	[Q]	Secondary metabolites biosynthesis, transport and catabolism	Cytochrome P450	Cytochrome P450 9e2 OS=Blattella germanica OX=6973 GN=CYP9E2 PE=2 SV=1	Q	Secondary metabolites biosynthesis, transport and catabolism	PREDICTED: cytochrome P450 9e2 [Apis mellifera]
LOC408910	novel_miR_21	4	16	13	4	24	15	3.83551	2.4285	6.23086	5.21601	13.8483	25.2661	0.00235596	2.09019	up	--	--	Molecular Function: transcription corepressor activity (GO:0003714);; Biological Process: transcription, DNA-templated (GO:0006351);; Biological Process: negative regulation of nucleic acid-templated transcription (GO:1903507);;	--	--	--	Protein SCAI	Protein SCAI homolog OS=Dictyostelium discoideum OX=44689 GN=scai PE=3 SV=1	S	Function unknown	PREDICTED: protein SCAI isoform X2 [Apis florea]
LOC410893	novel_miR_21	4	16	13	4	24	15	3.83551	2.4285	6.23086	5.21601	13.8483	25.2661	0.00235596	2.09019	up	--	--	--	K09180|0|hst:105192267|K09180 transcription factor AP-2, invertebrate | (RefSeq) transcription factor AP-2-epsilon	[K]	Transcription	Transcription factor AP-2	Transcription factor aptf-1 OS=Caenorhabditis elegans OX=6239 GN=aptf-1 PE=2 SV=2	K	Transcription	PREDICTED: transcription factor AP-2-epsilon isoform X4 [Apis florea]
LOC113219221	novel_miR_21	4	16	13	4	24	15	3.83551	2.4285	6.23086	5.21601	13.8483	25.2661	0.00235596	2.09019	up	[I]	Lipid transport and metabolism	Molecular Function: hydrolase activity (GO:0016787);;	--	[R]	General function prediction only	Carboxylesterase family;; alpha/beta hydrolase fold;; Prolyl oligopeptidase family	Esterase E4 OS=Myzus persicae OX=13164 PE=1 SV=1	I	Lipid transport and metabolism	PREDICTED: esterase E4-like [Apis dorsata]
LOC408809	novel_miR_21	4	16	13	4	24	15	3.83551	2.4285	6.23086	5.21601	13.8483	25.2661	0.00235596	2.09019	up	[IR]	Lipid transport and metabolism ;; General function prediction only	Molecular Function: nucleic acid binding (GO:0003676);; Molecular Function: diacylglycerol kinase activity (GO:0004143);; Molecular Function: ATP binding (GO:0005524);; Cellular Component: intracellular (GO:0005622);; Biological Process: protein kinase C-activating G-protein coupled receptor signaling pathway (GO:0007205);; Biological Process: phosphorylation (GO:0016310);; Biological Process: in…	K00901|0|ame:408809|K00901 diacylglycerol kinase (ATP) [EC:2.7.1.107] | (RefSeq) diacylglycerol kinase theta	[IT]	--	Diacylglycerol kinase accessory domain;; Ras association (RalGDS/AF-6) domain;; Phorbol esters/diacylglycerol binding domain (C1 domain);; Diacylglycerol kinase catalytic domain;; TUG ubiquitin-like domain	Probable diacylglycerol kinase 3 OS=Caenorhabditis elegans OX=6239 GN=dgk-3 PE=3 SV=3	I	Lipid transport and metabolism	PREDICTED: diacylglycerol kinase theta isoform X1 [Apis mellifera]
LOC724458	novel_miR_21	4	16	13	4	24	15	3.83551	2.4285	6.23086	5.21601	13.8483	25.2661	0.00235596	2.09019	up	--	--	Molecular Function: DNA binding (GO:0003677);; Molecular Function: protein dimerization activity (GO:0046983);;	K09067|2.94379e-139|ame:724458|K09067 achaete-scute complex protein | (RefSeq) GB17237; achaete-scute complex protein T3-like	[K]	Transcription	Helix-loop-helix DNA-binding domain	Achaete-scute complex protein T3 OS=Drosophila melanogaster OX=7227 GN=l(1)sc PE=2 SV=2	K	Transcription	PREDICTED: achaete-scute complex protein T3-like [Apis mellifera]
LOC726578	novel_miR_21	4	16	13	4	24	15	3.83551	2.4285	6.23086	5.21601	13.8483	25.2661	0.00235596	2.09019	up	[G]	Carbohydrate transport and metabolism	Cellular Component: integral component of membrane (GO:0016021);; Biological Process: transmembrane transport (GO:0055085);;	K08193|0|ame:726578|K08193 MFS transporter, ACS family, solute carrier family 17 (sodium-dependent inorganic phosphate cotransporter), other | (RefSeq) GB18547; putative inorganic phosphate cotransporter	[G]	Carbohydrate transport and metabolism	Major Facilitator Superfamily;; Uncharacterised MFS-type transporter YbfB	Putative inorganic phosphate cotransporter OS=Drosophila melanogaster OX=7227 GN=Picot PE=2 SV=1	G	Carbohydrate transport and metabolism	PREDICTED: putative inorganic phosphate cotransporter [Apis mellifera]
LOC100577069	novel_miR_21	4	16	13	4	24	15	3.83551	2.4285	6.23086	5.21601	13.8483	25.2661	0.00235596	2.09019	up	--	--	Molecular Function: DNA binding (GO:0003677);; Cellular Component: nucleus (GO:0005634);; Biological Process: regulation of transcription, DNA-templated (GO:0006355);; Molecular Function: protein dimerization activity (GO:0046983);;	K09091|1.93226e-134|ame:100577069|K09091 hairy and enhancer of split related with YRPW motif | (RefSeq) hairy/enhancer-of-split related with YRPW motif protein	[K]	Transcription	Helix-loop-helix DNA-binding domain;; Hairy Orange	Hairy/enhancer-of-split related with YRPW motif protein OS=Drosophila melanogaster OX=7227 GN=Hey PE=2 SV=1	K	Transcription	PREDICTED: hairy/enhancer-of-split related with YRPW motif protein-like [Apis dorsata]
LOC410870	novel_miR_21	4	16	13	4	24	15	3.83551	2.4285	6.23086	5.21601	13.8483	25.2661	0.00235596	2.09019	up	--	--	Cellular Component: integral component of membrane (GO:0016021);;	--	[S]	Function unknown	Otopetrin	Proton channel OtopLc OS=Drosophila melanogaster OX=7227 GN=CG42265 PE=3 SV=2	S	Function unknown	PREDICTED: otopetrin-3-like isoform X3 [Apis mellifera]
LOC725870	novel_miR_21	4	16	13	4	24	15	3.83551	2.4285	6.23086	5.21601	13.8483	25.2661	0.00235596	2.09019	up	[K]	Transcription	Cellular Component: integral component of membrane (GO:0016021);;	--	[R]	General function prediction only	Leucine rich repeat;; Leucine Rich repeats (2 copies);; Leucine rich repeats (6 copies);; Leucine-rich repeat;; Leucine Rich Repeat	Protein artichoke OS=Drosophila melanogaster OX=7227 GN=atk PE=1 SV=2	S	Function unknown	PREDICTED: slit homolog 3 protein-like isoform X2 [Apis mellifera]
LOC551356	novel_miR_21	4	16	13	4	24	15	3.83551	2.4285	6.23086	5.21601	13.8483	25.2661	0.00235596	2.09019	up	--	--	--	K19326|0|hst:105183545|K19326 nesprin-1 | (RefSeq) nesprin-1	[Z]	Cytoskeleton	Spectrin repeat;; Calponin homology (CH) domain;; Nuclear envelope localisation domain	Spectrin beta chain OS=Drosophila melanogaster OX=7227 GN=beta-Spec PE=1 SV=2	Z	Cytoskeleton	PREDICTED: uncharacterized protein LOC107994002 isoform X5 [Apis cerana]
LOC727399	novel_miR_21	4	16	13	4	24	15	3.83551	2.4285	6.23086	5.21601	13.8483	25.2661	0.00235596	2.09019	up	--	--	--	K06057|0|ame:727399|K06057 numb | (RefSeq) protein numb	[T]	Signal transduction mechanisms	NUMB domain;; Phosphotyrosine interaction domain (PTB/PID);; Phosphotyrosine interaction domain (PTB/PID)	Protein numb OS=Drosophila melanogaster OX=7227 GN=numb PE=1 SV=2	S	Function unknown	PREDICTED: protein numb isoform X1 [Apis mellifera]
LOC413040	novel_miR_21	4	16	13	4	24	15	3.83551	2.4285	6.23086	5.21601	13.8483	25.2661	0.00235596	2.09019	up	--	--	Molecular Function: G-protein coupled receptor activity (GO:0004930);; Biological Process: G-protein coupled receptor signaling pathway (GO:0007186);; Cellular Component: integral component of membrane (GO:0016021);;	--	[R]	General function prediction only	7 transmembrane receptor (rhodopsin family);; Serpentine type 7TM GPCR chemoreceptor Srv	Rhodopsin, GQ-coupled OS=Mizuhopecten yessoensis OX=6573 GN=SCOP1 PE=1 SV=1	U	Intracellular trafficking, secretion, and vesicular transport	PREDICTED: probable G-protein coupled receptor 52 [Apis mellifera]
LOC552513	novel_miR_21	4	16	13	4	24	15	3.83551	2.4285	6.23086	5.21601	13.8483	25.2661	0.00235596	2.09019	up	--	--	Cellular Component: integral component of membrane (GO:0016021);;	--	[R]	General function prediction only	Immunoglobulin domain;; Immunoglobulin domain;; Immunoglobulin domain;; Immunoglobulin I-set domain;; CD80-like C2-set immunoglobulin domain;; Immunoglobulin V-set domain;; Fibronectin type III domain	Synaptogenesis protein syg-2 OS=Caenorhabditis elegans OX=6239 GN=syg-2 PE=1 SV=1	S	Function unknown	PREDICTED: neural cell adhesion molecule 2 [Apis mellifera]
LOC551628	novel_miR_21	4	16	13	4	24	15	3.83551	2.4285	6.23086	5.21601	13.8483	25.2661	0.00235596	2.09019	up	--	--	--	--	[T]	Signal transduction mechanisms	Immunoglobulin domain;; Immunoglobulin I-set domain;; Immunoglobulin domain;; Immunoglobulin domain;; Immunoglobulin V-set domain;; Fibronectin type III domain	Protein borderless OS=Drosophila melanogaster OX=7227 GN=bdl PE=1 SV=1	S	Function unknown	PREDICTED: protein borderless isoform X1 [Apis mellifera]
LOC410975	novel_miR_21	4	16	13	4	24	15	3.83551	2.4285	6.23086	5.21601	13.8483	25.2661	0.00235596	2.09019	up	--	--	Cellular Component: integral component of membrane (GO:0016021);;	--	--	--	PAN domain;; PAN domain	--	S	Function unknown	PREDICTED: uncharacterized protein LOC410975 isoform X1 [Apis mellifera]
LOC406073	novel_miR_76	0	2	0	1	4	2	0	0.303562	0	1.304	2.30806	3.36882	0.00394113	3.3752	up	--	--	--	K20211|0|ame:406073|K20211 prospero homeobox 1 | (RefSeq) Pros; homeobox protein prospero	[K]	Transcription	Homeo-prospero domain	Homeobox protein prospero OS=Drosophila melanogaster OX=7227 GN=pros PE=1 SV=3	K	Transcription	PREDICTED: homeobox protein prospero isoform X1 [Apis mellifera]
LOC413005	novel_miR_76	0	2	0	1	4	2	0	0.303562	0	1.304	2.30806	3.36882	0.00394113	3.3752	up	--	--	--	--	[S]	Function unknown	Ndr family	NDRG-like protein OS=Dictyostelium discoideum OX=44689 GN=DDB_G0270324 PE=3 SV=1	S	Function unknown	PREDICTED: protein NDRG3 isoform X7 [Apis mellifera]
LOC406106	novel_miR_76	0	2	0	1	4	2	0	0.303562	0	1.304	2.30806	3.36882	0.00394113	3.3752	up	[M]	Cell wall/membrane/envelope biogenesis	Molecular Function: protein kinase C activity (GO:0004697);; Molecular Function: ATP binding (GO:0005524);; Cellular Component: intracellular (GO:0005622);; Biological Process: protein phosphorylation (GO:0006468);; Molecular Function: zinc ion binding (GO:0008270);; Biological Process: intracellular signal transduction (GO:0035556);;	K02677|0|ame:406106|K02677 classical protein kinase C alpha type [EC:2.7.11.13] | (RefSeq) Pkc, GB17972; protein kinase C	[T]	Signal transduction mechanisms	Protein kinase domain;; Protein tyrosine kinase;; Phorbol esters/diacylglycerol binding domain (C1 domain);; C2 domain;; Protein kinase C terminal domain;; C1 domain	Protein kinase C, brain isozyme OS=Drosophila melanogaster OX=7227 GN=Pkc53E PE=2 SV=2	T	Signal transduction mechanisms	PREDICTED: protein kinase C isoform X1 [Apis mellifera]
LOC409923	novel_miR_76	0	2	0	1	4	2	0	0.303562	0	1.304	2.30806	3.36882	0.00394113	3.3752	up	--	--	Molecular Function: metalloendopeptidase activity (GO:0004222);; Biological Process: proteolysis (GO:0006508);; Biological Process: cell adhesion (GO:0007155);; Cellular Component: integral component of membrane (GO:0016021);;	K13539|0|ame:409923|K13539 leishmanolysin-like peptidase [EC:3.4.24.-] | (RefSeq) Invadolysin; leishmanolysin-like peptidase	[MV]	--	Leishmanolysin	Leishmanolysin-like peptidase OS=Drosophila melanogaster OX=7227 GN=Invadolysin PE=2 SV=2	O	Posttranslational modification, protein turnover, chaperones	PREDICTED: leishmanolysin-like peptidase isoform X2 [Apis mellifera]
LOC410671	novel_miR_76	0	2	0	1	4	2	0	0.303562	0	1.304	2.30806	3.36882	0.00394113	3.3752	up	[O]	Posttranslational modification, protein turnover, chaperones	--	K05088|0|ame:410671|K05088 proto-oncogene tyrosine-protein kinase ROS [EC:2.7.10.1] | (RefSeq) sev; proto-oncogene tyrosine-protein kinase ROS	[T]	Signal transduction mechanisms	Protein tyrosine kinase;; Fibronectin type III domain;; Protein kinase domain;; Low-density lipoprotein receptor repeat class B;; Interferon-alpha/beta receptor, fibronectin type III	Protein sevenless OS=Drosophila virilis OX=7244 GN=sev PE=3 SV=1	T	Signal transduction mechanisms	PREDICTED: proto-oncogene tyrosine-protein kinase ROS isoform X1 [Apis mellifera]
LOC551710	novel_miR_76	0	2	0	1	4	2	0	0.303562	0	1.304	2.30806	3.36882	0.00394113	3.3752	up	[C]	Energy production and conversion	Molecular Function: electron carrier activity (GO:0009055);; Molecular Function: flavin adenine dinucleotide binding (GO:0050660);;	K03522|0|ame:551710|K03522 electron transfer flavoprotein alpha subunit | (RefSeq) electron transfer flavoprotein subunit alpha, mitochondrial	[C]	Energy production and conversion	Electron transfer flavoprotein domain;; Electron transfer flavoprotein FAD-binding domain	Probable electron transfer flavoprotein subunit alpha, mitochondrial OS=Caenorhabditis elegans OX=6239 GN=F27D4.1 PE=3 SV=2	C	Energy production and conversion	PREDICTED: electron transfer flavoprotein subunit alpha, mitochondrial [Apis mellifera]
LOC724735	novel_miR_76	0	2	0	1	4	2	0	0.303562	0	1.304	2.30806	3.36882	0.00394113	3.3752	up	--	--	Cellular Component: integral component of membrane (GO:0016021);; Molecular Function: structural constituent of cuticle (GO:0042302);;	--	--	--	Insect cuticle protein	Endocuticle structural glycoprotein SgAbd-8 OS=Schistocerca gregaria OX=7010 PE=1 SV=1	S	Function unknown	PREDICTED: endocuticle structural glycoprotein SgAbd-8-like [Apis mellifera]
LOC726231	novel_miR_63	4	17	8	0	1	0	3.83551	2.58028	3.83437	0	0.577014	0	0.00533039	-2.80046	down	--	--	Molecular Function: binding (GO:0005488);;	--	--	--	--	--	S	Function unknown	PREDICTED: uncharacterized protein LOC108002841 isoform X8 [Apis cerana]
LOC552761	novel_miR_63	4	17	8	0	1	0	3.83551	2.58028	3.83437	0	0.577014	0	0.00533039	-2.80046	down	--	--	Molecular Function: G-protein coupled receptor activity (GO:0004930);; Biological Process: G-protein coupled receptor signaling pathway (GO:0007186);; Cellular Component: integral component of membrane (GO:0016021);;	--	--	--	7 transmembrane receptor (rhodopsin family);; Serpentine type 7TM GPCR chemoreceptor Srw	Probable G-protein coupled receptor B0563.6 OS=Caenorhabditis elegans OX=6239 GN=B0563.6 PE=3 SV=2	U	Intracellular trafficking, secretion, and vesicular transport	PREDICTED: probable G-protein coupled receptor B0563.6 [Apis florea]
LOC410853	novel_miR_63	4	17	8	0	1	0	3.83551	2.58028	3.83437	0	0.577014	0	0.00533039	-2.80046	down	--	--	Cellular Component: integral component of membrane (GO:0016021);;	--	[T]	Signal transduction mechanisms	Immunoglobulin domain;; Immunoglobulin I-set domain;; Immunoglobulin domain;; CD80-like C2-set immunoglobulin domain;; Immunoglobulin domain;; Immunoglobulin V-set domain;; Immunoglobulin C1-set domain	Irregular chiasm C-roughest protein OS=Drosophila melanogaster OX=7227 GN=rst PE=1 SV=2	S	Function unknown	PREDICTED: irregular chiasm C-roughest protein-like isoform X2 [Apis mellifera]
LOC724991	novel_miR_63	4	17	8	0	1	0	3.83551	2.58028	3.83437	0	0.577014	0	0.00533039	-2.80046	down	--	--	Molecular Function: phosphatidylinositol phosphate kinase activity (GO:0016307);; Biological Process: phosphatidylinositol phosphorylation (GO:0046854);;	K00889|0|ame:724991|K00889 1-phosphatidylinositol-4-phosphate 5-kinase [EC:2.7.1.68] | (RefSeq) phosphatidylinositol 4-phosphate 5-kinase type-1 alpha	[T]	Signal transduction mechanisms	Phosphatidylinositol-4-phosphate 5-Kinase	Probable phosphatidylinositol phosphate kinase DDB_G0267588 OS=Dictyostelium discoideum OX=44689 GN=DDB_G0267588 PE=1 SV=1	T	Signal transduction mechanisms	PREDICTED: phosphatidylinositol 4-phosphate 5-kinase type-1 beta isoform X8 [Apis mellifera]
LOC410534	novel_miR_63	4	17	8	0	1	0	3.83551	2.58028	3.83437	0	0.577014	0	0.00533039	-2.80046	down	--	--	Molecular Function: DNA binding (GO:0003677);; Molecular Function: transcription factor activity, sequence-specific DNA binding (GO:0003700);; Molecular Function: ATP binding (GO:0005524);; Cellular Component: nucleus (GO:0005634);; Biological Process: regulation of transcription, DNA-templated (GO:0006355);;	K09280|0|ame:410534|K09280 runt-related transcription factor | (RefSeq) GB15836; uncharacterized LOC410534	[K]	Transcription	Runt domain	Protein lozenge OS=Drosophila melanogaster OX=7227 GN=lz PE=2 SV=2	K	Transcription	PREDICTED: uncharacterized protein LOC410534 [Apis mellifera]
LOC412778	novel_miR_63	4	17	8	0	1	0	3.83551	2.58028	3.83437	0	0.577014	0	0.00533039	-2.80046	down	[S]	Function unknown	Cellular Component: integral component of membrane (GO:0016021);;	K08115|0|ame:412778|K08115 chondroitin sulfate proteoglycan 4 | (RefSeq) kon; chondroitin sulfate proteoglycan 4	[R]	General function prediction only	Cadherin-like;; Laminin G domain;; Laminin G domain	Extracellular matrix protein 3 OS=Lytechinus variegatus OX=7654 GN=ECM3 PE=1 SV=1	S	Function unknown	PREDICTED: chondroitin sulfate proteoglycan 4 [Apis mellifera]
LOC100578576	novel_miR_63	4	17	8	0	1	0	3.83551	2.58028	3.83437	0	0.577014	0	0.00533039	-2.80046	down	--	--	Cellular Component: integral component of membrane (GO:0016021);;	--	--	--	--	--	U	Intracellular trafficking, secretion, and vesicular transport	PREDICTED: smoothelin-like protein 1 [Apis mellifera]
LOC406150	novel_miR_63	4	17	8	0	1	0	3.83551	2.58028	3.83437	0	0.577014	0	0.00533039	-2.80046	down	[E]	Amino acid transport and metabolism	Molecular Function: G-protein coupled receptor activity (GO:0004930);; Cellular Component: plasma membrane (GO:0005886);; Biological Process: G-protein coupled receptor signaling pathway (GO:0007186);; Cellular Component: integral component of membrane (GO:0016021);;	K04611|0|ame:406150|K04611 metabotropic X receptor | (RefSeq) Glurb, GB14129; metabotropic glutamate receptor B	[PT]	--	Receptor family ligand binding region;; 7 transmembrane sweet-taste receptor of 3 GCPR;; Nine Cysteines Domain of family 3 GPCR	Metabotropic glutamate receptor OS=Drosophila melanogaster OX=7227 GN=mGluR PE=1 SV=2	S	Function unknown	PREDICTED: metabotropic glutamate receptor B isoform X1 [Apis mellifera]
LOC724908	novel_miR_63	4	17	8	0	1	0	3.83551	2.58028	3.83437	0	0.577014	0	0.00533039	-2.80046	down	--	--	Molecular Function: nucleic acid binding (GO:0003676);; Molecular Function: metal ion binding (GO:0046872);;	K20797|0|ame:724908|K20797 PR domain zinc finger protein 8 [EC:2.1.1.-] | (RefSeq) Krueppel-like factor 11	[R]	General function prediction only	Zinc finger, C2H2 type	--	S	Function unknown	PREDICTED: Krueppel-like factor 11 [Apis mellifera]
LOC409843	novel_miR_63	4	17	8	0	1	0	3.83551	2.58028	3.83437	0	0.577014	0	0.00533039	-2.80046	down	--	--	--	K10352|0|ame:409843|K10352 myosin heavy chain | (RefSeq) Mhc1; myosin heavy chain, muscle	[Z]	Cytoskeleton	Myosin head (motor domain);; Myosin tail;; Myosin N-terminal SH3-like domain	Myosin heavy chain, muscle OS=Drosophila melanogaster OX=7227 GN=Mhc PE=1 SV=4	Z	Cytoskeleton	PREDICTED: myosin heavy chain, muscle isoform X28 [Apis mellifera]
LOC100578621	novel_miR_63	4	17	8	0	1	0	3.83551	2.58028	3.83437	0	0.577014	0	0.00533039	-2.80046	down	--	--	Cellular Component: integral component of membrane (GO:0016021);;	--	--	--	--	--	S	Function unknown	PREDICTED: uncharacterized protein LOC100578621 [Apis mellifera]
LOC726126	novel_miR_63	4	17	8	0	1	0	3.83551	2.58028	3.83437	0	0.577014	0	0.00533039	-2.80046	down	[O]	Posttranslational modification, protein turnover, chaperones	Molecular Function: serine-type endopeptidase activity (GO:0004252);; Biological Process: proteolysis (GO:0006508);;	--	[E]	Amino acid transport and metabolism	Trypsin;; Chymotrypsin family Peptidase-S1	Proclotting enzyme OS=Tachypleus tridentatus OX=6853 PE=1 SV=1	O	Posttranslational modification, protein turnover, chaperones	PREDICTED: proclotting enzyme [Apis mellifera]
LOC408521	novel_miR_63	4	17	8	0	1	0	3.83551	2.58028	3.83437	0	0.577014	0	0.00533039	-2.80046	down	--	--	Cellular Component: nucleus (GO:0005634);; Biological Process: memory (GO:0007613);; Molecular Function: protein homodimerization activity (GO:0042803);; Molecular Function: sequence-specific DNA binding (GO:0043565);; Biological Process: positive regulation of transcription, DNA-templated (GO:0045893);;	K20015|0|ame:408521|K20015 ecdysone-induced protein 93F, isoform B | (RefSeq) Mblk-1, GB17328; transcription factor mblk-1-like	[K]	Transcription	helix-turn-helix, Psq domain	Mushroom body large-type Kenyon cell-specific protein 1 OS=Apis mellifera OX=7460 GN=Mblk-1 PE=1 SV=1	K	Transcription	PREDICTED: mushroom body large-type Kenyon cell-specific protein 1 isoform X2 [Apis mellifera]
LOC409707	novel_miR_63	4	17	8	0	1	0	3.83551	2.58028	3.83437	0	0.577014	0	0.00533039	-2.80046	down	--	--	--	--	[T]	Signal transduction mechanisms	Immunoglobulin I-set domain;; Immunoglobulin domain;; Immunoglobulin domain;; Immunoglobulin V-set domain;; Immunoglobulin domain	Zwei Ig domain protein zig-8 OS=Caenorhabditis elegans OX=6239 GN=zig-8 PE=2 SV=1	S	Function unknown	PREDICTED: muscle M-line assembly protein unc-89-like isoform X1 [Apis mellifera]
LOC726284	novel_miR_63	4	17	8	0	1	0	3.83551	2.58028	3.83437	0	0.577014	0	0.00533039	-2.80046	down	--	--	--	K16449|2.53819e-119|ame:726284|K16449 regulator of G-protein signaling | (RefSeq) regulator of G-protein signaling 17	[T]	Signal transduction mechanisms	Regulator of G protein signaling domain	Regulator of G-protein signaling rgs-2 OS=Caenorhabditis elegans OX=6239 GN=rgs-2 PE=1 SV=1	K	Transcription	PREDICTED: regulator of G-protein signaling 17 isoform X1 [Apis mellifera]
LOC107965485	novel_miR_63	4	17	8	0	1	0	3.83551	2.58028	3.83437	0	0.577014	0	0.00533039	-2.80046	down	--	--	--	--	--	--	--	--	S	Function unknown	PREDICTED: uncharacterized protein LOC107965485 [Apis mellifera]
LOC408874	novel_miR_63	4	17	8	0	1	0	3.83551	2.58028	3.83437	0	0.577014	0	0.00533039	-2.80046	down	--	--	--	--	--	--	PH domain	Ankyrin repeat, PH and SEC7 domain containing protein secG OS=Dictyostelium discoideum OX=44689 GN=secG PE=2 SV=1	S	Function unknown	PREDICTED: uncharacterized protein LOC408874 isoform X5 [Apis mellifera]
LOC102655072	novel_miR_63	4	17	8	0	1	0	3.83551	2.58028	3.83437	0	0.577014	0	0.00533039	-2.80046	down	--	--	Cellular Component: extracellular region (GO:0005576);; Biological Process: chitin metabolic process (GO:0006030);; Molecular Function: chitin binding (GO:0008061);;	--	--	--	Chitin binding Peritrophin-A domain	--	S	Function unknown	PREDICTED: microtubule-associated protein futsch-like isoform X1 [Apis mellifera]
LOC408696	novel_miR_63	4	17	8	0	1	0	3.83551	2.58028	3.83437	0	0.577014	0	0.00533039	-2.80046	down	--	--	Molecular Function: lipid transporter activity (GO:0005319);; Biological Process: lipid transport (GO:0006869);;	--	--	--	Lipoprotein amino terminal region	--	--	--	PREDICTED: uncharacterized protein LOC408696 [Apis mellifera]
LOC552209	novel_miR_63	4	17	8	0	1	0	3.83551	2.58028	3.83437	0	0.577014	0	0.00533039	-2.80046	down	[T]	Signal transduction mechanisms	Molecular Function: calcium ion binding (GO:0005509);;	--	[T]	Signal transduction mechanisms	EF hand;; EF-hand domain pair;; EF-hand domain pair;; EF-hand domain;; EF hand;; EF-hand domain;; Secreted protein acidic and rich in cysteine Ca binding region;; Cytoskeletal-regulatory complex EF hand	Calmodulin OS=Strongylocentrotus intermedius OX=7667 PE=2 SV=3	DTZ	--	PREDICTED: calmodulin-beta-like isoform X1 [Apis mellifera]
LOC408944	novel_miR_63	4	17	8	0	1	0	3.83551	2.58028	3.83437	0	0.577014	0	0.00533039	-2.80046	down	--	--	--	K15601|0|ame:408944|K15601 lysine-specific demethylase 3 [EC:1.14.11.-] | (RefSeq) lysine-specific demethylase 3B	[K]	Transcription	JmjC domain, hydroxylase	--	S	Function unknown	PREDICTED: lysine-specific demethylase 3B isoform X1 [Apis mellifera]
LOC410203	novel_miR_63	4	17	8	0	1	0	3.83551	2.58028	3.83437	0	0.577014	0	0.00533039	-2.80046	down	--	--	Molecular Function: transcription factor activity, sequence-specific DNA binding (GO:0003700);; Cellular Component: nucleus (GO:0005634);; Biological Process: regulation of transcription from RNA polymerase II promoter (GO:0006357);; Biological Process: brain development (GO:0007420);; Molecular Function: sequence-specific DNA binding (GO:0043565);;	K09365|0|ame:410203|K09365 POU domain transcription factor, class 3 | (RefSeq) POU domain protein CF1A	[K]	Transcription	Pou domain - N-terminal to homeobox domain;; Homeobox domain	POU domain protein CF1A OS=Drosophila melanogaster OX=7227 GN=vvl PE=2 SV=5	K	Transcription	PREDICTED: POU domain protein CF1A [Apis mellifera]
LOC726948	novel_miR_63	4	17	8	0	1	0	3.83551	2.58028	3.83437	0	0.577014	0	0.00533039	-2.80046	down	--	--	--	--	[H]	Coenzyme transport and metabolism	CUB domain	Suppressor of lurcher protein 1 OS=Caenorhabditis elegans OX=6239 GN=sol-1 PE=1 SV=3	S	Function unknown	PREDICTED: suppressor of lurcher protein 1 isoform X1 [Apis mellifera]
LOC102655512	novel_miR_63	4	17	8	0	1	0	3.83551	2.58028	3.83437	0	0.577014	0	0.00533039	-2.80046	down	--	--	--	--	--	--	--	--	S	Function unknown	PREDICTED: uncharacterized protein LOC107995234 [Apis cerana]
LOC409692	novel_miR_63	4	17	8	0	1	0	3.83551	2.58028	3.83437	0	0.577014	0	0.00533039	-2.80046	down	--	--	Molecular Function: metalloendopeptidase activity (GO:0004222);; Biological Process: proteolysis (GO:0006508);; Biological Process: integrin-mediated signaling pathway (GO:0007229);; Molecular Function: zinc ion binding (GO:0008270);; Cellular Component: integral component of membrane (GO:0016021);;	--	[W]	Extracellular structures	Metallo-peptidase family M12;; Metallo-peptidase family M12B Reprolysin-like;; Metallo-peptidase family M12B Reprolysin-like;; Disintegrin;; Reprolysin family propeptide;; Metallo-peptidase family M12B Reprolysin-like;; Reprolysin (M12B) family zinc metalloprotease	Disintegrin and metalloproteinase domain-containing protein 10 homolog OS=Caenorhabditis elegans OX=6239 GN=sup-17 PE=1 SV=1	O	Posttranslational modification, protein turnover, chaperones	PREDICTED: disintegrin and metalloproteinase domain-containing protein 10-like [Apis mellifera]
LOC100578854	novel_miR_63	4	17	8	0	1	0	3.83551	2.58028	3.83437	0	0.577014	0	0.00533039	-2.80046	down	--	--	--	--	--	--	--	--	S	Function unknown	PREDICTED: uncharacterized protein LOC102676803 isoform X2 [Apis dorsata]
LOC100578862	novel_miR_63	4	17	8	0	1	0	3.83551	2.58028	3.83437	0	0.577014	0	0.00533039	-2.80046	down	[K]	Transcription	Biological Process: motile cilium assembly (GO:0044458);;	K19750|7.20947e-94|hst:105188730|K19750 dynein assembly factor 1, axonemal | (RefSeq) uncharacterized LOC105188730	[T]	Signal transduction mechanisms	Leucine Rich repeats (2 copies)	Dynein assembly factor 1, axonemal homolog OS=Aedes aegypti OX=7159 GN=AAEL010772 PE=3 SV=1	S	Function unknown	PREDICTED: dynein assembly factor 1, axonemal homolog [Apis mellifera]
LOC551914	novel_miR_63	4	17	8	0	1	0	3.83551	2.58028	3.83437	0	0.577014	0	0.00533039	-2.80046	down	[Z]	Cytoskeleton	Biological Process: DNA repair (GO:0006281);; Biological Process: chromatin remodeling (GO:0006338);; Biological Process: regulation of transcription, DNA-templated (GO:0006355);; Cellular Component: Ino80 complex (GO:0031011);; Cellular Component: NuA4 histone acetyltransferase complex (GO:0035267);;	K11652|0|ame:551914|K11652 actin-like protein 6B | (RefSeq) GB11187; actin-like protein 6B	[Z]	Cytoskeleton	Actin;; MreB/Mbl protein	Actin-1 OS=Acanthamoeba castellanii OX=5755 PE=1 SV=1	Z	Cytoskeleton	PREDICTED: actin-like protein 6B [Bombus impatiens]
LOC408393	novel_miR_63	4	17	8	0	1	0	3.83551	2.58028	3.83437	0	0.577014	0	0.00533039	-2.80046	down	--	--	Molecular Function: calcium ion binding (GO:0005509);;	K06254|0|ame:408393|K06254 agrin | (RefSeq) agrin-like	[O]	Posttranslational modification, protein turnover, chaperones	Kazal-type serine protease inhibitor domain;; Laminin G domain;; Laminin G domain;; Kazal-type serine protease inhibitor domain;; Laminin EGF domain;; EGF-like domain;; Concanavalin A-like lectin/glucanases superfamily	Protein eyes shut OS=Drosophila melanogaster OX=7227 GN=eys PE=1 SV=1	O	Posttranslational modification, protein turnover, chaperones	PREDICTED: agrin-like isoform X1 [Apis mellifera]
LOC102655436	novel_miR_63	4	17	8	0	1	0	3.83551	2.58028	3.83437	0	0.577014	0	0.00533039	-2.80046	down	--	--	--	--	--	--	Herpesvirus tegument protein, N-terminal conserved region	--	S	Function unknown	PREDICTED: uncharacterized protein LOC102655436 [Apis mellifera]
LOC552215	novel_miR_63	4	17	8	0	1	0	3.83551	2.58028	3.83437	0	0.577014	0	0.00533039	-2.80046	down	--	--	Molecular Function: N-acetyltransferase activity (GO:0008080);;	--	--	--	Acetyltransferase (GNAT) family	--	S	Function unknown	PREDICTED: uncharacterized protein LOC100868008 [Apis florea]
LOC726119	novel_miR_63	4	17	8	0	1	0	3.83551	2.58028	3.83437	0	0.577014	0	0.00533039	-2.80046	down	[T]	Signal transduction mechanisms	Molecular Function: ion channel activity (GO:0005216);; Cellular Component: integral component of membrane (GO:0016021);; Biological Process: ion transmembrane transport (GO:0034220);;	K04975|0|ame:726119|K04975 transient receptor potential cation channel subfamily V member 6 | (RefSeq) Iav; inactive	[PT]	--	Ankyrin repeats (3 copies);; Ion transport protein;; Ankyrin repeat;; Ankyrin repeats (many copies);; Ankyrin repeat;; Ankyrin repeats (many copies);; Polycystin cation channel	Transient receptor potential cation channel subfamily A member 1 OS=Drosophila melanogaster OX=7227 GN=TrpA1 PE=2 SV=4	P	Inorganic ion transport and metabolism	PREDICTED: uncharacterized protein LOC726119 isoform X1 [Apis mellifera]
LOC411452	novel_miR_63	4	17	8	0	1	0	3.83551	2.58028	3.83437	0	0.577014	0	0.00533039	-2.80046	down	--	--	Cellular Component: cytoskeleton (GO:0005856);;	--	[R]	General function prediction only	FERM C-terminal PH-like domain;; FERM central domain;; FERM N-terminal domain	Protein 4.1 homolog OS=Drosophila melanogaster OX=7227 GN=cora PE=1 SV=1	S	Function unknown	PREDICTED: band 4.1-like protein 4 isoform X1 [Apis mellifera]
LOC410236	novel_miR_63	4	17	8	0	1	0	3.83551	2.58028	3.83437	0	0.577014	0	0.00533039	-2.80046	down	[D]	Cell cycle control, cell division, chromosome partitioning	Molecular Function: zinc ion binding (GO:0008270);;	--	[D]	Cell cycle control, cell division, chromosome partitioning	LIM domain	Hillarin OS=Drosophila melanogaster OX=7227 GN=Hil PE=1 SV=1	D	Cell cycle control, cell division, chromosome partitioning	PREDICTED: uncharacterized protein LOC100868040 isoform X1 [Apis florea]
LOC724569	novel_miR_63	4	17	8	0	1	0	3.83551	2.58028	3.83437	0	0.577014	0	0.00533039	-2.80046	down	--	--	--	--	--	--	--	--	S	Function unknown	PREDICTED: mucin-5AC [Apis mellifera]
LOC107964189	novel_miR_63	4	17	8	0	1	0	3.83551	2.58028	3.83437	0	0.577014	0	0.00533039	-2.80046	down	--	--	Molecular Function: DNA binding (GO:0003677);;	--	--	--	Brinker DNA-binding domain;; Helix-turn-helix domain;; Homeodomain-like domain	--	S	Function unknown	PREDICTED: uncharacterized protein LOC107964189 [Apis mellifera]
LOC408787	novel_miR_63	4	17	8	0	1	0	3.83551	2.58028	3.83437	0	0.577014	0	0.00533039	-2.80046	down	[R]	General function prediction only	--	--	[R]	General function prediction only	Tetratricopeptide repeat;; Tetratricopeptide repeat;; TPR repeat;; Tetratricopeptide repeat;; Tetratricopeptide repeat;; Domain of unknown function (DUF1736);; Tetratricopeptide repeat;; Tetratricopeptide repeat;; Tetratricopeptide repeat;; Tetratricopeptide repeat;; Tetratricopeptide repeat;; Tetratricopeptide repeat;; Tetratricopeptide repeat	Transmembrane and TPR repeat-containing protein CG31690 OS=Drosophila melanogaster OX=7227 GN=CG31690 PE=2 SV=3	S	Function unknown	PREDICTED: transmembrane and TPR repeat-containing protein CG4341 isoform X1 [Apis mellifera]
LOC408779	novel_miR_63	4	17	8	0	1	0	3.83551	2.58028	3.83437	0	0.577014	0	0.00533039	-2.80046	down	--	--	--	K10382|0|ame:408779|K10382 dystonin | (RefSeq) shot; short stop	[Z]	Cytoskeleton	Spectrin repeat;; Plectin repeat;; Calponin homology (CH) domain;; Growth-Arrest-Specific Protein 2 Domain;; EF-hand domain;; EF hand;; CAMSAP CH domain	Spectrin beta chain OS=Drosophila melanogaster OX=7227 GN=beta-Spec PE=1 SV=2	Z	Cytoskeleton	PREDICTED: LOW QUALITY PROTEIN: microtubule-actin cross-linking factor 1 [Apis mellifera]
LOC408884	novel_miR_63	4	17	8	0	1	0	3.83551	2.58028	3.83437	0	0.577014	0	0.00533039	-2.80046	down	--	--	--	--	[K]	Transcription	HMG (high mobility group) box;; HMG-box domain	Transcription factor egl-13 OS=Caenorhabditis elegans OX=6239 GN=egl-13 PE=1 SV=2	B	Chromatin structure and dynamics	PREDICTED: transcription factor SOX-5 isoform X6 [Apis mellifera]
LOC551776	novel_miR_63	4	17	8	0	1	0	3.83551	2.58028	3.83437	0	0.577014	0	0.00533039	-2.80046	down	--	--	--	--	--	--	--	--	--	--	PREDICTED: putative mediator of RNA polymerase II transcription subunit 26 isoform X6 [Apis mellifera]
LOC410867	novel_miR_63	4	17	8	0	1	0	3.83551	2.58028	3.83437	0	0.577014	0	0.00533039	-2.80046	down	[E]	Amino acid transport and metabolism	Molecular Function: catalytic activity (GO:0003824);;	--	[R]	General function prediction only	Aminotransferase class-V;; PP-loop family;; Bombinin	--	D	Cell cycle control, cell division, chromosome partitioning	PREDICTED: uncharacterized protein LOC410867 [Apis mellifera]
LOC725415	novel_miR_63	4	17	8	0	1	0	3.83551	2.58028	3.83437	0	0.577014	0	0.00533039	-2.80046	down	--	--	Biological Process: protein homooligomerization (GO:0051260);;	--	[R]	General function prediction only	BTB/POZ domain	Uncharacterized protein T23G5.3 OS=Caenorhabditis elegans OX=6239 GN=T23G5.3 PE=4 SV=3	S	Function unknown	PREDICTED: BTB/POZ domain-containing protein KCTD16 [Apis mellifera]
LOC102654975	novel_miR_63	4	17	8	0	1	0	3.83551	2.58028	3.83437	0	0.577014	0	0.00533039	-2.80046	down	--	--	--	--	[R]	General function prediction only	BTB/POZ domain;; Zinc finger, C2H2 type;; Zinc-finger double domain;; C2H2-type zinc finger	Protein tramtrack, alpha isoform OS=Drosophila melanogaster OX=7227 GN=ttk PE=1 SV=3	S	Function unknown	PREDICTED: LOW QUALITY PROTEIN: protein bric-a-brac 1-like [Apis mellifera]
LOC411344	novel_miR_63	4	17	8	0	1	0	3.83551	2.58028	3.83437	0	0.577014	0	0.00533039	-2.80046	down	--	--	--	K19897|0|hst:105188045|K19897 fasciclin 1 | (RefSeq) fasciclin-1	[MW]	--	Fasciclin domain	Fasciclin-1 OS=Schistocerca americana OX=7009 GN=FAS1 PE=1 SV=1	M	Cell wall/membrane/envelope biogenesis	PREDICTED: fasciclin-1 isoform X1 [Apis cerana]
LOC100577749	novel_miR_63	4	17	8	0	1	0	3.83551	2.58028	3.83437	0	0.577014	0	0.00533039	-2.80046	down	--	--	--	--	--	--	--	--	S	Function unknown	PREDICTED: uncharacterized protein LOC107996709 [Apis cerana]
LOC100576132	novel_miR_63	4	17	8	0	1	0	3.83551	2.58028	3.83437	0	0.577014	0	0.00533039	-2.80046	down	--	--	Cellular Component: integral component of membrane (GO:0016021);;	--	--	--	MRVI1 protein	--	S	Function unknown	PREDICTED: uncharacterized protein LOC100576132 isoform X1 [Apis mellifera]
LOC408519	novel_miR_63	4	17	8	0	1	0	3.83551	2.58028	3.83437	0	0.577014	0	0.00533039	-2.80046	down	[T]	Signal transduction mechanisms	Molecular Function: protein serine/threonine kinase activity (GO:0004674);; Molecular Function: ATP binding (GO:0005524);; Biological Process: protein phosphorylation (GO:0006468);;	K08836|0|ame:408519|K08836 STE20-like kinase [EC:2.7.11.1] | (RefSeq) serine/threonine-protein kinase 10	[T]	Signal transduction mechanisms	Polo kinase kinase;; Protein kinase domain;; Protein tyrosine kinase	Serine/threonine-protein kinase dst2 OS=Dictyostelium discoideum OX=44689 GN=dst2 PE=3 SV=1	T	Signal transduction mechanisms	PREDICTED: serine/threonine-protein kinase 10-A isoform X4 [Apis mellifera]
LOC726307	novel_miR_63	4	17	8	0	1	0	3.83551	2.58028	3.83437	0	0.577014	0	0.00533039	-2.80046	down	--	--	--	--	--	--	--	--	S	Function unknown	PREDICTED: serine-rich adhesin for platelets isoform X1 [Apis mellifera]
LOC410686	novel_miR_63	4	17	8	0	1	0	3.83551	2.58028	3.83437	0	0.577014	0	0.00533039	-2.80046	down	--	--	Cellular Component: integral component of membrane (GO:0016021);;	K06842|0|ame:410686|K06842 semaphorin 6 | (RefSeq) Sema-1; semaphorin-1A	[T]	Signal transduction mechanisms	Sema domain;; Plexin repeat	Semaphorin-1A OS=Drosophila melanogaster OX=7227 GN=Sema1a PE=2 SV=3	S	Function unknown	PREDICTED: semaphorin-1A isoform X1 [Apis mellifera]
LOC100576384	novel_miR_63	4	17	8	0	1	0	3.83551	2.58028	3.83437	0	0.577014	0	0.00533039	-2.80046	down	[T]	Signal transduction mechanisms	--	K05694|0|aec:105147176|K05694 receptor-type tyrosine-protein phosphatase beta [EC:3.1.3.48] | (RefSeq) tyrosine-protein phosphatase 10D	[T]	Signal transduction mechanisms	Fibronectin type III domain;; Protein-tyrosine phosphatase;; Interferon-alpha/beta receptor, fibronectin type III;; Purple acid Phosphatase, N-terminal domain;; Uncharacterised conserved protein (DUF2369)	Tyrosine-protein phosphatase 10D OS=Drosophila melanogaster OX=7227 GN=Ptp10D PE=1 SV=4	T	Signal transduction mechanisms	PREDICTED: tyrosine-protein phosphatase 10D [Apis mellifera]
LOC725754	novel_miR_63	4	17	8	0	1	0	3.83551	2.58028	3.83437	0	0.577014	0	0.00533039	-2.80046	down	--	--	Molecular Function: metal ion binding (GO:0046872);;	--	[R]	General function prediction only	--	Transcription factor castor OS=Drosophila melanogaster OX=7227 GN=cas PE=1 SV=2	S	Function unknown	PREDICTED: uncharacterized protein LOC725754 isoform X1 [Apis mellifera]
LOC409782	novel_miR_63	4	17	8	0	1	0	3.83551	2.58028	3.83437	0	0.577014	0	0.00533039	-2.80046	down	--	--	Molecular Function: calcium ion binding (GO:0005509);;	--	[O]	Posttranslational modification, protein turnover, chaperones	Laminin G domain;; Laminin G domain;; EGF-like domain	Protein eyes shut OS=Drosophila melanogaster OX=7227 GN=eys PE=1 SV=1	S	Function unknown	PREDICTED: pikachurin [Apis mellifera]
LOC551792	novel_miR_63	4	17	8	0	1	0	3.83551	2.58028	3.83437	0	0.577014	0	0.00533039	-2.80046	down	[M]	Cell wall/membrane/envelope biogenesis	Molecular Function: metallocarboxypeptidase activity (GO:0004181);; Biological Process: proteolysis (GO:0006508);; Molecular Function: zinc ion binding (GO:0008270);;	--	[E]	Amino acid transport and metabolism	Zinc carboxypeptidase	Cytosolic carboxypeptidase 1 OS=Caenorhabditis elegans OX=6239 GN=ccpp-1 PE=2 SV=2	E	Amino acid transport and metabolism	PREDICTED: cytosolic carboxypeptidase 1-like isoform X4 [Apis mellifera]
LOC411176	novel_miR_63	4	17	8	0	1	0	3.83551	2.58028	3.83437	0	0.577014	0	0.00533039	-2.80046	down	--	--	Cellular Component: integral component of membrane (GO:0016021);;	--	[T]	Signal transduction mechanisms	Immunoglobulin domain;; Immunoglobulin I-set domain;; Immunoglobulin V-set domain;; Immunoglobulin domain;; Immunoglobulin domain;; CD47 immunoglobulin-like domain	Lachesin OS=Schistocerca americana OX=7009 GN=LAC PE=1 SV=1	S	Function unknown	PREDICTED: neurotrimin-like isoform X1 [Apis mellifera]
LOC725092	novel_miR_63	4	17	8	0	1	0	3.83551	2.58028	3.83437	0	0.577014	0	0.00533039	-2.80046	down	--	--	--	--	--	--	E3 ubiquitin-protein ligase RNF220;; Zinc finger, C3HC4 type (RING finger)	Protein Teyrha-meyrha OS=Drosophila melanogaster OX=7227 GN=tey PE=1 SV=2	S	Function unknown	PREDICTED: E3 ubiquitin-protein ligase RNF220-like isoform X1 [Apis mellifera]
LOC100578066	novel_miR_63	4	17	8	0	1	0	3.83551	2.58028	3.83437	0	0.577014	0	0.00533039	-2.80046	down	--	--	--	K07189|0|ame:100578066|K07189 protein phosphatase 1 regulatory subunit 3A/B/C/D/E | (RefSeq) glycogen-binding subunit 76A	[OT]	--	Carbohydrate/starch-binding module (family 21);; Starch/carbohydrate-binding module (family 53)	Glycogen-binding subunit 76A OS=Drosophila melanogaster OX=7227 GN=Gbs-76A PE=1 SV=1	T	Signal transduction mechanisms	PREDICTED: glycogen-binding subunit 76A isoform X1 [Apis mellifera]
LOC410860	novel_miR_63	4	17	8	0	1	0	3.83551	2.58028	3.83437	0	0.577014	0	0.00533039	-2.80046	down	--	--	Cellular Component: lysosomal membrane (GO:0005765);; Cellular Component: integral component of membrane (GO:0016021);;	K12389|0|ame:410860|K12389 battenin | (RefSeq) cln3; battenin	[R]	General function prediction only	CLN3 protein	Battenin OS=Dictyostelium discoideum OX=44689 GN=cln3 PE=3 SV=1	U	Intracellular trafficking, secretion, and vesicular transport	PREDICTED: battenin [Apis mellifera]
LOC113218874	novel_miR_63	4	17	8	0	1	0	3.83551	2.58028	3.83437	0	0.577014	0	0.00533039	-2.80046	down	--	--	--	--	--	--	--	--	S	Function unknown	proteoglycan 4-like isoform X2 [Bombus terrestris]
LOC410747	novel_miR_63	4	17	8	0	1	0	3.83551	2.58028	3.83437	0	0.577014	0	0.00533039	-2.80046	down	[IR]	Lipid transport and metabolism ;; General function prediction only	Molecular Function: oxidoreductase activity, acting on CH-OH group of donors (GO:0016614);; Molecular Function: flavin adenine dinucleotide binding (GO:0050660);; Biological Process: oxidation-reduction process (GO:0055114);;	K00108|0|ame:410747|K00108 choline dehydrogenase [EC:1.1.99.1] | (RefSeq) GMCOX3; glucose dehydrogenase [FAD, quinone]	[R]	General function prediction only	GMC oxidoreductase;; GMC oxidoreductase	Glucose dehydrogenase [FAD, quinone] OS=Drosophila melanogaster OX=7227 GN=Gld PE=3 SV=3	E	Amino acid transport and metabolism	PREDICTED: glucose dehydrogenase [FAD, quinone] isoform X1 [Apis mellifera]
LOC410776	novel_miR_63	4	17	8	0	1	0	3.83551	2.58028	3.83437	0	0.577014	0	0.00533039	-2.80046	down	--	--	Cellular Component: extracellular region (GO:0005576);; Molecular Function: growth factor activity (GO:0008083);; Biological Process: growth (GO:0040007);;	K16621|0|ame:410776|K16621 bone morphogenetic protein 7 | (RefSeq) gbb; protein 60A	[T]	Signal transduction mechanisms	TGF-beta propeptide;; Transforming growth factor beta like domain;; GETHR pentapeptide repeat (5 copies)	Protein 60A OS=Drosophila melanogaster OX=7227 GN=gbb PE=1 SV=1	O	Posttranslational modification, protein turnover, chaperones	PREDICTED: protein 60A [Apis mellifera]
LOC551941	novel_miR_63	4	17	8	0	1	0	3.83551	2.58028	3.83437	0	0.577014	0	0.00533039	-2.80046	down	--	--	Cellular Component: integral component of membrane (GO:0016021);;	--	[S]	Function unknown	Frag1/DRAM/Sfk1 family	--	S	Function unknown	DNA damage-regulated autophagy modulator protein [Apis cerana cerana]
LOC725498	novel_miR_63	4	17	8	0	1	0	3.83551	2.58028	3.83437	0	0.577014	0	0.00533039	-2.80046	down	--	--	Biological Process: cell-matrix adhesion (GO:0007160);;	--	[W]	Extracellular structures	Nidogen-like	Protein mesh OS=Drosophila melanogaster OX=7227 GN=mesh PE=1 SV=2	S	Function unknown	PREDICTED: protein mesh-like [Apis mellifera]
LOC551919	novel_miR_63	4	17	8	0	1	0	3.83551	2.58028	3.83437	0	0.577014	0	0.00533039	-2.80046	down	--	--	Cellular Component: cytoskeleton (GO:0005856);; Biological Process: cell-matrix adhesion (GO:0007160);; Molecular Function: zinc ion binding (GO:0008270);;	K05760|0|ame:551919|K05760 paxillin | (RefSeq) leupaxin	[TZ]	--	LIM domain	Paxillin homolog 1 OS=Caenorhabditis elegans OX=6239 GN=pxl-1 PE=2 SV=2	S	Function unknown	PREDICTED: leupaxin isoform X7 [Apis mellifera]
LOC410001	novel_miR_63	4	17	8	0	1	0	3.83551	2.58028	3.83437	0	0.577014	0	0.00533039	-2.80046	down	--	--	Cellular Component: intracellular (GO:0005622);; Biological Process: intracellular protein transport (GO:0006886);; Molecular Function: Rab GTPase binding (GO:0017137);; Molecular Function: metal ion binding (GO:0046872);;	K15297|0|ame:410001|K15297 regulating synaptic membrane exocytosis protein 2 | (RefSeq) regulating synaptic membrane exocytosis protein 2	[U]	Intracellular trafficking, secretion, and vesicular transport	C2 domain;; PDZ domain (Also known as DHR or GLGF)	Rab-3-interacting molecule unc-10 OS=Caenorhabditis elegans OX=6239 GN=unc-10 PE=1 SV=2	S	Function unknown	PREDICTED: uncharacterized protein LOC410001 isoform X1 [Apis mellifera]
LOC410235	novel_miR_63	4	17	8	0	1	0	3.83551	2.58028	3.83437	0	0.577014	0	0.00533039	-2.80046	down	[K]	Transcription	Biological Process: signal transduction (GO:0007165);; Cellular Component: integral component of membrane (GO:0016021);;	--	[T]	Signal transduction mechanisms	Leucine rich repeat;; Leucine Rich repeats (2 copies);; Leucine rich repeats (6 copies);; Leucine-rich repeat;; Leucine Rich Repeat;; TIR domain;; TIR domain	Toll-like receptor Tollo OS=Drosophila melanogaster OX=7227 GN=Tollo PE=1 SV=1	S	Function unknown	PREDICTED: slit homolog 2 protein [Apis mellifera]
LOC552142	novel_miR_63	4	17	8	0	1	0	3.83551	2.58028	3.83437	0	0.577014	0	0.00533039	-2.80046	down	--	--	Molecular Function: G-protein coupled receptor activity (GO:0004930);; Biological Process: cell surface receptor signaling pathway (GO:0007166);; Biological Process: G-protein coupled receptor signaling pathway (GO:0007186);; Cellular Component: integral component of membrane (GO:0016021);; Molecular Function: carbohydrate binding (GO:0030246);;	--	[T]	Signal transduction mechanisms	7 transmembrane receptor (Secretin family);; GPCR-Autoproteolysis INducing (GAIN) domain;; GPCR proteolysis site, GPS, motif;; Galactose binding lectin domain;; Hormone receptor domain	Latrophilin Cirl OS=Drosophila ananassae OX=7217 GN=Cirl PE=3 SV=1	S	Function unknown	PREDICTED: latrophilin Cirl-like isoform X1 [Apis mellifera]
LOC726188	novel_miR_63	4	17	8	0	1	0	3.83551	2.58028	3.83437	0	0.577014	0	0.00533039	-2.80046	down	--	--	Cellular Component: integral component of membrane (GO:0016021);;	--	--	--	Domain of unknown function (DUF4808);; Fibronectin type III domain	--	S	Function unknown	PREDICTED: uncharacterized protein LOC726188 isoform X4 [Apis mellifera]
LOC408374	novel_miR_63	4	17	8	0	1	0	3.83551	2.58028	3.83437	0	0.577014	0	0.00533039	-2.80046	down	[T]	Signal transduction mechanisms	--	--	--	--	Ankyrin repeats (3 copies);; Ankyrin repeats (many copies);; Ankyrin repeat;; Ankyrin repeat;; Ankyrin repeats (many copies)	Tankyrase OS=Drosophila melanogaster OX=7227 GN=Tnks PE=1 SV=1	S	Function unknown	PREDICTED: mucin-19 [Apis mellifera]
LOC100578476	novel_miR_63	4	17	8	0	1	0	3.83551	2.58028	3.83437	0	0.577014	0	0.00533039	-2.80046	down	--	--	Cellular Component: MICOS complex (GO:0061617);;	--	--	--	Protein QIL1	--	--	--	PREDICTED: uncharacterized protein LOC100578476 [Apis mellifera]
LOC411277	novel_miR_63	4	17	8	0	1	0	3.83551	2.58028	3.83437	0	0.577014	0	0.00533039	-2.80046	down	--	--	--	K19930|0|ame:411277|K19930 SRC kinase signaling inhibitor 1 | (RefSeq) uncharacterized LOC411277	--	--	Actin interacting protein 3	Coiled-coil domain-containing protein CG32809 OS=Drosophila melanogaster OX=7227 GN=CG32809 PE=2 SV=1	S	Function unknown	PREDICTED: uncharacterized protein LOC411277 isoform X1 [Apis mellifera]
LOC725433	novel_miR_63	4	17	8	0	1	0	3.83551	2.58028	3.83437	0	0.577014	0	0.00533039	-2.80046	down	--	--	Molecular Function: ATP binding (GO:0005524);;	K19483|0|ame:725433|K19483 neuron navigator 2 [EC:3.6.4.12] | (RefSeq) uncharacterized LOC725433	--	--	Calponin homology (CH) domain	Protein sickie OS=Drosophila melanogaster OX=7227 GN=sick PE=3 SV=3	Z	Cytoskeleton	PREDICTED: uncharacterized protein LOC725433 [Apis mellifera]
LOC411018	novel_miR_63	4	17	8	0	1	0	3.83551	2.58028	3.83437	0	0.577014	0	0.00533039	-2.80046	down	--	--	--	K10404|0|ame:411018|K10404 kinesin family member 26 | (RefSeq) kinesin-11; kinesin 11	[Z]	Cytoskeleton	Kinesin motor domain;; Microtubule binding	Kinesin-like protein CG14535 OS=Drosophila melanogaster OX=7227 GN=CG14535 PE=2 SV=2	Z	Cytoskeleton	PREDICTED: uncharacterized protein LOC411018 isoform X1 [Apis mellifera]
LOC100577980	novel_miR_63	4	17	8	0	1	0	3.83551	2.58028	3.83437	0	0.577014	0	0.00533039	-2.80046	down	--	--	Molecular Function: DNA binding (GO:0003677);; Cellular Component: nucleus (GO:0005634);;	K19774|0|ame:100577980|K19774 homeobox domain-containing protein | (RefSeq) uncharacterized LOC100577980	[K]	Transcription	Ubiquitin-like oligomerisation domain of SATB;; Homeobox domain	--	K	Transcription	PREDICTED: uncharacterized protein LOC108001512 isoform X1 [Apis cerana]
LOC412763	novel_miR_63	4	17	8	0	1	0	3.83551	2.58028	3.83437	0	0.577014	0	0.00533039	-2.80046	down	[O]	Posttranslational modification, protein turnover, chaperones	Molecular Function: serine-type endopeptidase activity (GO:0004252);; Biological Process: proteolysis (GO:0006508);; Cellular Component: integral component of membrane (GO:0016021);;	--	[E]	Amino acid transport and metabolism	Low-density lipoprotein receptor domain class A;; Trypsin;; Scavenger receptor cysteine-rich domain	Vitellogenin receptor OS=Solenopsis invicta OX=13686 GN=VgR PE=2 SV=1	O	Posttranslational modification, protein turnover, chaperones	PREDICTED: uncharacterized protein LOC412763 isoform X3 [Apis mellifera]
LOC551460	novel_miR_63	4	17	8	0	1	0	3.83551	2.58028	3.83437	0	0.577014	0	0.00533039	-2.80046	down	--	--	--	K09313|0|ame:551460|K09313 homeobox protein cut-like | (RefSeq) ct; homeobox protein cut	[K]	Transcription	CUT domain;; Homeobox domain;; Homeobox KN domain	Homeobox protein cut OS=Drosophila melanogaster OX=7227 GN=ct PE=1 SV=1	K	Transcription	PREDICTED: homeobox protein cut isoform X8 [Apis mellifera]
LOC100576640	novel_miR_63	4	17	8	0	1	0	3.83551	2.58028	3.83437	0	0.577014	0	0.00533039	-2.80046	down	--	--	Molecular Function: DNA binding (GO:0003677);; Molecular Function: ubiquitin-protein transferase activity (GO:0004842);; Cellular Component: nucleus (GO:0005634);; Biological Process: DNA repair (GO:0006281);; Molecular Function: zinc ion binding (GO:0008270);; Biological Process: protein ubiquitination (GO:0016567);;	K10605|0|ame:100576640|K10605 breast cancer type 1 susceptibility protein [EC:2.3.2.27] | (RefSeq) uncharacterized LOC100576640	[LK]	--	BRCA1 C Terminus (BRCT) domain;; Zinc finger, C3HC4 type (RING finger);; BRCT domain, a BRCA1 C-terminus domain;; Ring finger domain;; Zinc finger, C3HC4 type (RING finger);; RING-type zinc-finger	Breast cancer type 1 susceptibility protein homolog OS=Caenorhabditis elegans OX=6239 GN=brc-1 PE=1 SV=1	B	Chromatin structure and dynamics	PREDICTED: uncharacterized protein LOC100576640 isoform X1 [Apis mellifera]
LOC408280	novel_miR_63	4	17	8	0	1	0	3.83551	2.58028	3.83437	0	0.577014	0	0.00533039	-2.80046	down	--	--	--	--	--	--	--	--	S	Function unknown	PREDICTED: cell surface glycoprotein 1-like [Apis mellifera]
LOC408649	novel_miR_63	4	17	8	0	1	0	3.83551	2.58028	3.83437	0	0.577014	0	0.00533039	-2.80046	down	[L]	Replication, recombination and repair	Molecular Function: DNA binding (GO:0003677);; Biological Process: DNA repair (GO:0006281);; Molecular Function: DNA N-glycosylase activity (GO:0019104);;	K20813|0|ame:408649|K20813 thymine-DNA glycosylase [EC:3.2.2.29] | (RefSeq) GB16620; uncharacterized LOC408649	[L]	Replication, recombination and repair	Uracil DNA glycosylase superfamily	--	L	Replication, recombination and repair	PREDICTED: uncharacterized protein LOC408649 isoform X1 [Apis mellifera]
LOC100577364	novel_miR_63	4	17	8	0	1	0	3.83551	2.58028	3.83437	0	0.577014	0	0.00533039	-2.80046	down	--	--	Cellular Component: cytoplasm (GO:0005737);; Cellular Component: cytoskeleton (GO:0005856);; Molecular Function: cytoskeletal protein binding (GO:0008092);; Cellular Component: extrinsic component of membrane (GO:0019898);; Biological Process: biological regulation (GO:0065007);;	--	--	--	--	--	T	Signal transduction mechanisms	PREDICTED: mucin-12-like isoform X1 [Apis mellifera]
LOC408444	novel_miR_63	4	17	8	0	1	0	3.83551	2.58028	3.83437	0	0.577014	0	0.00533039	-2.80046	down	--	--	--	K10361|0|ame:408444|K10361 myosin XV | (RefSeq) Myo15; unconventional myosin-XV	[N]	Cell motility	Myosin head (motor domain);; MyTH4 domain;; IQ calmodulin-binding motif;; FERM central domain	Myosin-VIIa OS=Aedes aegypti OX=7159 GN=ck PE=3 SV=1	Z	Cytoskeleton	PREDICTED: LOW QUALITY PROTEIN: uncharacterized protein LOC108545454 [Eufriesea mexicana]
LOC724196	novel_miR_63	4	17	8	0	1	0	3.83551	2.58028	3.83437	0	0.577014	0	0.00533039	-2.80046	down	--	--	Cellular Component: nucleus (GO:0005634);; Biological Process: regulation of transcription, DNA-templated (GO:0006355);; Biological Process: multicellular organism development (GO:0007275);; Molecular Function: sequence-specific DNA binding (GO:0043565);;	K09332|2.6378e-178|ame:724196|K09332 retina and anterior neural fold homeobox protein | (RefSeq) Rx; retinal homeobox protein Rx1	[R]	General function prediction only	Homeobox domain;; OAR domain	Retinal homeobox protein Rx OS=Drosophila melanogaster OX=7227 GN=Rx PE=2 SV=2	K	Transcription	PREDICTED: retinal homeobox protein Rx1 [Apis mellifera]
LOC726322	novel_miR_63	4	17	8	0	1	0	3.83551	2.58028	3.83437	0	0.577014	0	0.00533039	-2.80046	down	--	--	Cellular Component: integral component of membrane (GO:0016021);;	--	--	--	--	--	S	Function unknown	PREDICTED: uncharacterized protein LOC726322 isoform X1 [Apis mellifera]
LOC410211	novel_miR_63	4	17	8	0	1	0	3.83551	2.58028	3.83437	0	0.577014	0	0.00533039	-2.80046	down	--	--	--	--	[TZR]	--	LIM domain;; PET Domain	Protein espinas OS=Drosophila melanogaster OX=7227 GN=esn PE=2 SV=1	S	Function unknown	uncharacterized protein LOC100650291 isoform X1 [Bombus terrestris]
LOC102656661	novel_miR_63	4	17	8	0	1	0	3.83551	2.58028	3.83437	0	0.577014	0	0.00533039	-2.80046	down	--	--	Molecular Function: metal ion binding (GO:0046872);;	--	--	--	--	Protein disconnected OS=Drosophila melanogaster OX=7227 GN=disco PE=1 SV=2	S	Function unknown	PREDICTED: uncharacterized protein LOC102656661 isoform X1 [Apis mellifera]
LOC408960	novel_miR_63	4	17	8	0	1	0	3.83551	2.58028	3.83437	0	0.577014	0	0.00533039	-2.80046	down	[K]	Transcription	--	K06839|0|ame:408960|K06839 slit 2 | (RefSeq) sli; protein slit	[WT]	--	Leucine rich repeat;; Leucine Rich repeats (2 copies);; Leucine rich repeats (6 copies);; EGF-like domain;; Laminin G domain;; Leucine-rich repeat;; Leucine rich repeat N-terminal domain;; Laminin G domain;; Human growth factor-like EGF;; Leucine rich repeat C-terminal domain;; Leucine Rich Repeat	Protein slit OS=Drosophila melanogaster OX=7227 GN=sli PE=1 SV=2	S	Function unknown	PREDICTED: protein slit isoform X1 [Apis mellifera]
LOC408674	novel_miR_63	4	17	8	0	1	0	3.83551	2.58028	3.83437	0	0.577014	0	0.00533039	-2.80046	down	[G]	Carbohydrate transport and metabolism	Cellular Component: integral component of membrane (GO:0016021);;	--	[G]	Carbohydrate transport and metabolism	MFS/sugar transport protein;; Major Facilitator Superfamily	--	S	Function unknown	PREDICTED: major facilitator superfamily domain-containing protein 12-like [Apis mellifera]
LOC409016	novel_miR_63	4	17	8	0	1	0	3.83551	2.58028	3.83437	0	0.577014	0	0.00533039	-2.80046	down	--	--	Cellular Component: integral component of membrane (GO:0016021);;	--	--	--	--	--	S	Function unknown	PREDICTED: uncharacterized protein LOC409016 [Apis mellifera]
LOC409759	novel_miR_63	4	17	8	0	1	0	3.83551	2.58028	3.83437	0	0.577014	0	0.00533039	-2.80046	down	[G]	Carbohydrate transport and metabolism	Molecular Function: hydrolase activity, hydrolyzing O-glycosyl compounds (GO:0004553);; Biological Process: chitin metabolic process (GO:0006030);;	K01183|0|hst:105191045|K01183 chitinase [EC:3.2.1.14] | (RefSeq) mucin-17-like	[G]	Carbohydrate transport and metabolism	Glycosyl hydrolases family 18;; Chitin binding Peritrophin-A domain	Probable chitinase 10 OS=Drosophila melanogaster OX=7227 GN=Cht10 PE=2 SV=2	G	Carbohydrate transport and metabolism	PREDICTED: serine-rich adhesin for platelets-like isoform X1 [Apis mellifera]
LOC113218848	novel_miR_63	4	17	8	0	1	0	3.83551	2.58028	3.83437	0	0.577014	0	0.00533039	-2.80046	down	--	--	--	--	--	--	--	--	S	Function unknown	PREDICTED: uncharacterized protein LOC105735548 isoform X2 [Apis florea]
LOC410393	novel_miR_63	4	17	8	0	1	0	3.83551	2.58028	3.83437	0	0.577014	0	0.00533039	-2.80046	down	[PR]	Inorganic ion transport and metabolism ;; General function prediction only	Biological Process: dephosphorylation (GO:0016311);; Molecular Function: phosphatase activity (GO:0016791);;	K01077|0|soc:105193959|K01077 alkaline phosphatase [EC:3.1.3.1] | (RefSeq) alkaline phosphatase-like	[P]	Inorganic ion transport and metabolism	Alkaline phosphatase	Membrane-bound alkaline phosphatase OS=Bombyx mori OX=7091 GN=Alp-m PE=1 SV=4	P	Inorganic ion transport and metabolism	PREDICTED: alkaline phosphatase-like isoform X7 [Apis mellifera]
LOC410739	novel_miR_63	4	17	8	0	1	0	3.83551	2.58028	3.83437	0	0.577014	0	0.00533039	-2.80046	down	[R]	General function prediction only	Cellular Component: integral component of membrane (GO:0016021);; Biological Process: self proteolysis (GO:0097264);;	--	[S]	Function unknown	GHH signature containing HNH/Endo VII superfamily nuclease toxin;; RHS Repeat;; EGF-like domain;; NHL repeat	Teneurin-m OS=Drosophila melanogaster OX=7227 GN=Ten-m PE=1 SV=2	S	Function unknown	PREDICTED: teneurin-m isoform X1 [Apis mellifera]
LOC410452	novel_miR_63	4	17	8	0	1	0	3.83551	2.58028	3.83437	0	0.577014	0	0.00533039	-2.80046	down	[M]	Cell wall/membrane/envelope biogenesis	Molecular Function: metallocarboxypeptidase activity (GO:0004181);; Biological Process: proteolysis (GO:0006508);; Molecular Function: zinc ion binding (GO:0008270);;	--	[S]	Function unknown	Zinc carboxypeptidase;; Carboxypeptidase activation peptide	Carboxypeptidase B OS=Astacus astacus OX=6715 PE=1 SV=1	E	Amino acid transport and metabolism	PREDICTED: carboxypeptidase B-like [Apis mellifera]
LOC100576249	novel_miR_63	4	17	8	0	1	0	3.83551	2.58028	3.83437	0	0.577014	0	0.00533039	-2.80046	down	[HR]	Coenzyme transport and metabolism ;; General function prediction only	Molecular Function: hydrolase activity (GO:0016787);;	--	[R]	General function prediction only	alpha/beta hydrolase fold;; Serine aminopeptidase, S33;; Alpha/beta hydrolase family	--	S	Function unknown	PREDICTED: uncharacterized protein LOC100576249 [Apis mellifera]
LOC100578579	novel_miR_63	4	17	8	0	1	0	3.83551	2.58028	3.83437	0	0.577014	0	0.00533039	-2.80046	down	--	--	--	--	[S]	Function unknown	PDZ domain (Also known as DHR or GLGF);; PDZ domain	--	S	Function unknown	PREDICTED: uncharacterized protein LOC100578579 [Apis mellifera]
LOC724172	novel_miR_63	4	17	8	0	1	0	3.83551	2.58028	3.83437	0	0.577014	0	0.00533039	-2.80046	down	[K]	Transcription	--	--	[U]	Intracellular trafficking, secretion, and vesicular transport	Beige/BEACH domain;; Domain of unknown function (DUF4704);; Domain of Unknown Function (DUF1088);; PH domain associated with Beige/BEACH;; WD domain, G-beta repeat	Neurobeachin OS=Drosophila melanogaster OX=7227 GN=rg PE=1 SV=4	S	Function unknown	PREDICTED: neurobeachin isoform X4 [Apis cerana]
LOC724178	novel_miR_63	4	17	8	0	1	0	3.83551	2.58028	3.83437	0	0.577014	0	0.00533039	-2.80046	down	--	--	--	--	--	--	--	--	S	Function unknown	PREDICTED: uncharacterized protein LOC724178 [Apis mellifera]
LOC100577045	novel_miR_63	4	17	8	0	1	0	3.83551	2.58028	3.83437	0	0.577014	0	0.00533039	-2.80046	down	--	--	Cellular Component: integral component of membrane (GO:0016021);;	--	--	--	--	--	S	Function unknown	PREDICTED: uncharacterized protein LOC100577045 isoform X1 [Apis mellifera]
LOC100578090	novel_miR_63	4	17	8	0	1	0	3.83551	2.58028	3.83437	0	0.577014	0	0.00533039	-2.80046	down	--	--	--	--	--	--	--	--	--	--	PREDICTED: uncharacterized protein LOC100578090 [Apis mellifera]
LOC410454	novel_miR_63	4	17	8	0	1	0	3.83551	2.58028	3.83437	0	0.577014	0	0.00533039	-2.80046	down	[E]	Amino acid transport and metabolism	Molecular Function: transporter activity (GO:0005215);; Cellular Component: integral component of membrane (GO:0016021);; Biological Process: transmembrane transport (GO:0055085);;	K14388|0|ame:410454|K14388 solute carrier family 5 (sodium-coupled monocarboxylate transporter), member 8/12 | (RefSeq) GB12014; putative sodium-dependent multivitamin transporter	[P]	Inorganic ion transport and metabolism	Sodium:solute symporter family	Putative sodium-dependent multivitamin transporter OS=Drosophila melanogaster OX=7227 GN=CG32669 PE=2 SV=1	E	Amino acid transport and metabolism	PREDICTED: putative sodium-dependent multivitamin transporter isoform X1 [Apis mellifera]
LOC408331	novel_miR_63	4	17	8	0	1	0	3.83551	2.58028	3.83437	0	0.577014	0	0.00533039	-2.80046	down	[BQ]	Chromatin structure and dynamics ;; Secondary metabolites biosynthesis, transport and catabolism	--	K11406|0|ame:408331|K11406 histone deacetylase 4/5 [EC:3.5.1.98] | (RefSeq) HDAC4; histone deacetylase 5	[B]	Chromatin structure and dynamics	Histone deacetylase domain	Histone deacetylase 4 OS=Caenorhabditis briggsae OX=6238 GN=hda-4 PE=3 SV=1	BQ	--	PREDICTED: histone deacetylase 4 isoform X2 [Apis mellifera]
LOC725131	novel_miR_63	4	17	8	0	1	0	3.83551	2.58028	3.83437	0	0.577014	0	0.00533039	-2.80046	down	--	--	Biological Process: microtubule cytoskeleton organization (GO:0000226);; Cellular Component: microtubule (GO:0005874);; Molecular Function: microtubule binding (GO:0008017);;	--	[Z]	Cytoskeleton	Type II secretion system (T2SS), protein N	Microtubule-associated protein futsch OS=Drosophila melanogaster OX=7227 GN=futsch PE=1 SV=4	S	Function unknown	PREDICTED: microtubule-associated protein futsch [Apis mellifera]
LOC552512	novel_miR_63	4	17	8	0	1	0	3.83551	2.58028	3.83437	0	0.577014	0	0.00533039	-2.80046	down	--	--	Molecular Function: microtubule motor activity (GO:0003777);; Molecular Function: ATP binding (GO:0005524);; Biological Process: microtubule-based movement (GO:0007018);; Molecular Function: microtubule binding (GO:0008017);;	--	[Z]	Cytoskeleton	Kinesin motor domain;; Microtubule binding	Kinesin-like protein Klp98A OS=Drosophila melanogaster OX=7227 GN=Klp98A PE=1 SV=2	Z	Cytoskeleton	PREDICTED: uncharacterized protein LOC552512 isoform X1 [Apis mellifera]
LOC102654436	novel_miR_63	4	17	8	0	1	0	3.83551	2.58028	3.83437	0	0.577014	0	0.00533039	-2.80046	down	--	--	--	--	--	--	--	--	S	Function unknown	PREDICTED: uncharacterized protein LOC102654436 [Apis mellifera]
LOC102655102	novel_miR_63	4	17	8	0	1	0	3.83551	2.58028	3.83437	0	0.577014	0	0.00533039	-2.80046	down	--	--	--	--	--	--	--	--	--	--	PREDICTED: uncharacterized protein LOC102655102 [Apis mellifera]
LOC107964020	novel_miR_63	4	17	8	0	1	0	3.83551	2.58028	3.83437	0	0.577014	0	0.00533039	-2.80046	down	--	--	Molecular Function: transporter activity (GO:0005215);; Cellular Component: intracellular (GO:0005622);; Biological Process: transport (GO:0006810);;	--	[I]	Lipid transport and metabolism	CRAL/TRIO domain	Protein real-time OS=Aedes aegypti OX=7159 GN=retm PE=3 SV=1	S	Function unknown	PREDICTED: alpha-tocopherol transfer protein-like [Apis mellifera]
LOC408830	novel_miR_63	4	17	8	0	1	0	3.83551	2.58028	3.83437	0	0.577014	0	0.00533039	-2.80046	down	[T]	Signal transduction mechanisms	Molecular Function: protein kinase activity (GO:0004672);; Molecular Function: Rho guanyl-nucleotide exchange factor activity (GO:0005089);; Molecular Function: ATP binding (GO:0005524);; Biological Process: protein phosphorylation (GO:0006468);; Biological Process: regulation of Rho protein signal transduction (GO:0035023);; Biological Process: positive regulation of GTPase activity (GO:0043547)…	--	[RP]	--	Immunoglobulin I-set domain;; Immunoglobulin domain;; Immunoglobulin domain;; Immunoglobulin domain;; Protein kinase domain;; Immunoglobulin V-set domain;; Protein tyrosine kinase;; CD80-like C2-set immunoglobulin domain;; RhoGEF domain;; Fibronectin type III domain;; Natural killer cell receptor 2B4;; Lipopolysaccharide kinase (Kdo/WaaP) family;; Izumo-like Immunoglobulin domain;; Alphaherpesvir…	Obscurin OS=Drosophila melanogaster OX=7227 GN=Unc-89 PE=1 SV=1	S	Function unknown	PREDICTED: muscle M-line assembly protein unc-89 isoform X1 [Apis mellifera]
LOC409981	novel_miR_63	4	17	8	0	1	0	3.83551	2.58028	3.83437	0	0.577014	0	0.00533039	-2.80046	down	--	--	--	--	--	--	--	--	S	Function unknown	PREDICTED: titin homolog [Apis mellifera]
LOC551259	novel_miR_63	4	17	8	0	1	0	3.83551	2.58028	3.83437	0	0.577014	0	0.00533039	-2.80046	down	[X]	Mobilome: prophages, transposons	--	K12567|0|ame:551259|K12567 titin [EC:2.7.11.1] | (RefSeq) zormin; titin	--	--	Immunoglobulin I-set domain;; Immunoglobulin domain;; Immunoglobulin domain;; Immunoglobulin domain;; Repeat of unknown function (DUF1136);; Immunoglobulin V-set domain;; Fibronectin type III domain;; CD80-like C2-set immunoglobulin domain;; Immunoglobulin C1-set domain;; Penicillin-Binding Protein C-terminus Family;; T-cell surface glycoprotein CD3 delta chain;; Izumo-like Immunoglobulin domain;…	Titin OS=Drosophila melanogaster OX=7227 GN=sls PE=1 SV=3	S	Function unknown	PREDICTED: titin isoform X7 [Apis mellifera]
LOC410467	novel_miR_63	4	17	8	0	1	0	3.83551	2.58028	3.83437	0	0.577014	0	0.00533039	-2.80046	down	--	--	Cellular Component: extracellular region (GO:0005576);; Biological Process: negative regulation of peptidase activity (GO:0010466);; Molecular Function: peptidase inhibitor activity (GO:0030414);;	--	[TV]	--	Sushi repeat (SCR repeat);; WAP-type (Whey Acidic Protein) 'four-disulfide core'	Protein lev-9 OS=Caenorhabditis elegans OX=6239 GN=lev-9 PE=1 SV=3	S	Function unknown	PREDICTED: uncharacterized protein LOC410467 [Apis mellifera]
LOC408576	novel_miR_63	4	17	8	0	1	0	3.83551	2.58028	3.83437	0	0.577014	0	0.00533039	-2.80046	down	[T]	Signal transduction mechanisms	Molecular Function: voltage-gated potassium channel activity (GO:0005249);; Cellular Component: voltage-gated potassium channel complex (GO:0008076);; Biological Process: regulation of ion transmembrane transport (GO:0034765);; Biological Process: protein homooligomerization (GO:0051260);; Biological Process: potassium ion transmembrane transport (GO:0071805);;	K04892|0|ame:408576|K04892 potassium voltage-gated channel Shal-related subfamily D member 2 | (RefSeq) Shal; potassium voltage-gated channel protein Shal	[P]	Inorganic ion transport and metabolism	Ion transport protein;; BTB/POZ domain;; Domain of unknown function (DUF3399);; Shal-type voltage-gated potassium channels, N-terminal;; Ion channel;; BTB/POZ domain	Potassium voltage-gated channel protein Shal OS=Drosophila melanogaster OX=7227 GN=Shal PE=1 SV=2	P	Inorganic ion transport and metabolism	PREDICTED: potassium voltage-gated channel protein Shal isoform X1 [Apis mellifera]
LOC551490	novel_miR_63	4	17	8	0	1	0	3.83551	2.58028	3.83437	0	0.577014	0	0.00533039	-2.80046	down	--	--	--	K16617|4.35722e-174|aec:105149771|K16617 collagen, type XIII, alpha | (RefSeq) collagen alpha chain CG42342	[W]	Extracellular structures	Collagen triple helix repeat (20 copies)	Collagen alpha chain CG42342 OS=Drosophila melanogaster OX=7227 GN=CG42342 PE=2 SV=1	S	Function unknown	PREDICTED: collagen alpha chain CG42342-like isoform X1 [Apis florea]
LOC725590	novel_miR_63	4	17	8	0	1	0	3.83551	2.58028	3.83437	0	0.577014	0	0.00533039	-2.80046	down	--	--	Cellular Component: nucleus (GO:0005634);; Biological Process: regulation of transcription, DNA-templated (GO:0006355);; Molecular Function: sequence-specific DNA binding (GO:0043565);;	K09360|0|ame:725590|K09360 BarH-like | (RefSeq) GB10569; homeobox protein B-H2-like	[R]	General function prediction only	Homeobox domain	Homeobox protein B-H1 OS=Drosophila ananassae OX=7217 GN=B-H1 PE=2 SV=1	K	Transcription	PREDICTED: homeobox protein B-H2-like [Apis mellifera]
LOC413071	novel_miR_63	4	17	8	0	1	0	3.83551	2.58028	3.83437	0	0.577014	0	0.00533039	-2.80046	down	[IR]	Lipid transport and metabolism ;; General function prediction only	Molecular Function: diacylglycerol kinase activity (GO:0004143);; Molecular Function: ATP binding (GO:0005524);; Cellular Component: intracellular (GO:0005622);; Biological Process: protein kinase C-activating G-protein coupled receptor signaling pathway (GO:0007205);; Biological Process: phosphorylation (GO:0016310);; Biological Process: intracellular signal transduction (GO:0035556);;	K00901|0|ame:413071|K00901 diacylglycerol kinase (ATP) [EC:2.7.1.107] | (RefSeq) rdgA; eye-specific diacylglycerol kinase	[T]	Signal transduction mechanisms	Diacylglycerol kinase accessory domain;; Diacylglycerol kinase catalytic domain;; Ankyrin repeats (3 copies);; Ankyrin repeats (many copies);; Phorbol esters/diacylglycerol binding domain (C1 domain);; Ankyrin repeats (many copies);; Ankyrin repeat;; Ankyrin repeat	Eye-specific diacylglycerol kinase OS=Drosophila melanogaster OX=7227 GN=rdgA PE=2 SV=2	I	Lipid transport and metabolism	PREDICTED: eye-specific diacylglycerol kinase isoform X1 [Apis mellifera]
LOC100578227	novel_miR_63	4	17	8	0	1	0	3.83551	2.58028	3.83437	0	0.577014	0	0.00533039	-2.80046	down	--	--	--	--	--	--	DM4/DM12 family	--	S	Function unknown	PREDICTED: uncharacterized protein LOC100578227 [Apis mellifera]
LOC408554	novel_miR_63	4	17	8	0	1	0	3.83551	2.58028	3.83437	0	0.577014	0	0.00533039	-2.80046	down	[S]	Function unknown	--	--	[S]	Function unknown	Cadherin domain;; Laminin G domain;; Cadherin cytoplasmic region;; Laminin G domain;; Human growth factor-like EGF;; Cadherin-like;; EGF-like domain;; EGF-like domain	Neural-cadherin OS=Drosophila melanogaster OX=7227 GN=CadN PE=1 SV=2	S	Function unknown	PREDICTED: neural-cadherin [Apis mellifera]
LOC410535	novel_miR_63	4	17	8	0	1	0	3.83551	2.58028	3.83437	0	0.577014	0	0.00533039	-2.80046	down	--	--	Molecular Function: DNA binding (GO:0003677);; Molecular Function: transcription factor activity, sequence-specific DNA binding (GO:0003700);; Molecular Function: ATP binding (GO:0005524);; Cellular Component: nucleus (GO:0005634);; Biological Process: regulation of transcription, DNA-templated (GO:0006355);;	K09280|0|ame:410535|K09280 runt-related transcription factor | (RefSeq) GB19482; protein lozenge-like	[K]	Transcription	Runt domain	Protein lozenge OS=Drosophila melanogaster OX=7227 GN=lz PE=2 SV=2	K	Transcription	PREDICTED: runt-related transcription factor 1-like isoform X1 [Apis mellifera]
LOC411212	novel_miR_63	4	17	8	0	1	0	3.83551	2.58028	3.83437	0	0.577014	0	0.00533039	-2.80046	down	--	--	Cellular Component: integral component of membrane (GO:0016021);;	--	[T]	Signal transduction mechanisms	F5/8 type C domain	Discoidin domain-containing receptor tyrosine kinase B OS=Caenorhabditis elegans OX=6239 GN=svh-4 PE=1 SV=1	T	Signal transduction mechanisms	PREDICTED: discoidin domain-containing receptor 2-like [Apis mellifera]
LOC411301	novel_miR_63	4	17	8	0	1	0	3.83551	2.58028	3.83437	0	0.577014	0	0.00533039	-2.80046	down	--	--	Molecular Function: microtubule motor activity (GO:0003777);; Molecular Function: ATP binding (GO:0005524);; Biological Process: microtubule-based movement (GO:0007018);; Molecular Function: ATPase activity (GO:0016887);; Cellular Component: dynein complex (GO:0030286);;	K10408|0|ame:411301|K10408 dynein heavy chain, axonemal | (RefSeq) dynein heavy chain 10, axonemal	[Z]	Cytoskeleton	Dynein heavy chain and region D6 of dynein motor;; Dynein heavy chain, N-terminal region 2;; Dynein heavy chain, N-terminal region 1;; Hydrolytic ATP binding site of dynein motor region D1;; ATP-binding dynein motor region D5;; P-loop containing dynein motor region D4;; P-loop containing dynein motor region D3;; Microtubule-binding stalk of dynein motor;; AAA domain (dynein-related subfamily);; A…	Dynein beta chain, ciliary OS=Heliocidaris crassispina OX=1043166 PE=1 SV=1	Z	Cytoskeleton	PREDICTED: LOW QUALITY PROTEIN: dynein heavy chain 10, axonemal [Apis florea]
LOC408450	novel_miR_63	4	17	8	0	1	0	3.83551	2.58028	3.83437	0	0.577014	0	0.00533039	-2.80046	down	[X]	Mobilome: prophages, transposons	Molecular Function: extracellular ligand-gated ion channel activity (GO:0005230);; Cellular Component: plasma membrane (GO:0005886);; Cellular Component: integral component of membrane (GO:0016021);; Cellular Component: cell junction (GO:0030054);; Biological Process: ion transmembrane transport (GO:0034220);; Cellular Component: synapse (GO:0045202);;	K05273|0|ame:408450|K05273 glutamate receptor, anionic, other | (RefSeq) GluCl, Amel_GluCl, GB11639; glutamate-gated chloride channel	[T]	Signal transduction mechanisms	Neurotransmitter-gated ion-channel ligand binding domain;; Neurotransmitter-gated ion-channel transmembrane region	Glutamate-gated chloride channel OS=Drosophila melanogaster OX=7227 GN=GluClalpha PE=1 SV=2	U	Intracellular trafficking, secretion, and vesicular transport	PREDICTED: glutamate-gated chloride channel isoform X3 [Apis mellifera]
LOC409962	novel_miR_63	4	17	8	0	1	0	3.83551	2.58028	3.83437	0	0.577014	0	0.00533039	-2.80046	down	--	--	--	--	--	--	--	--	S	Function unknown	PREDICTED: glycine-rich cell wall structural protein 2 [Apis mellifera]
LOC726414	novel_miR_63	4	17	8	0	1	0	3.83551	2.58028	3.83437	0	0.577014	0	0.00533039	-2.80046	down	--	--	--	--	[R]	General function prediction only	Leucine rich repeat;; Leucine Rich repeats (2 copies);; Leucine Rich Repeat	Protein windpipe OS=Drosophila melanogaster OX=7227 GN=wdp PE=1 SV=1	--	--	PREDICTED: protein windpipe [Apis mellifera]
LOC409628	novel_miR_63	4	17	8	0	1	0	3.83551	2.58028	3.83437	0	0.577014	0	0.00533039	-2.80046	down	--	--	--	K12349|0|ame:409628|K12349 neutral ceramidase [EC:3.5.1.23] | (RefSeq) CDase; neutral ceramidase	[T]	Signal transduction mechanisms	Neutral/alkaline non-lysosomal ceramidase, N-terminal;; Neutral/alkaline non-lysosomal ceramidase, C-terminal	Neutral ceramidase OS=Drosophila pseudoobscura pseudoobscura OX=46245 GN=CDase PE=3 SV=1	S	Function unknown	PREDICTED: neutral ceramidase [Apis mellifera]
LOC551170	novel_miR_63	4	17	8	0	1	0	3.83551	2.58028	3.83437	0	0.577014	0	0.00533039	-2.80046	down	--	--	Molecular Function: transcription factor activity, sequence-specific DNA binding (GO:0003700);; Molecular Function: calcium ion binding (GO:0005509);; Cellular Component: nucleus (GO:0005634);; Biological Process: regulation of transcription, DNA-templated (GO:0006355);; Molecular Function: zinc ion binding (GO:0008270);; Cellular Component: integral component of membrane (GO:0016021);;	--	[T]	Signal transduction mechanisms	Calcium-binding EGF domain;; EGF domain;; Complement Clr-like EGF-like;; EGF-like domain	Neurogenic locus Notch protein OS=Drosophila melanogaster OX=7227 GN=N PE=1 SV=3	S	Function unknown	PREDICTED: uncharacterized protein LOC102671488 [Apis dorsata]
LOC102655737	novel_miR_63	4	17	8	0	1	0	3.83551	2.58028	3.83437	0	0.577014	0	0.00533039	-2.80046	down	[U]	Intracellular trafficking, secretion, and vesicular transport	Molecular Function: calcium ion binding (GO:0005509);; Cellular Component: plasma membrane (GO:0005886);; Biological Process: homophilic cell adhesion via plasma membrane adhesion molecules (GO:0007156);; Cellular Component: integral component of membrane (GO:0016021);;	--	[S]	Function unknown	Cadherin domain;; Cadherin-like;; Cadherin prodomain like;; Cadherin-like	Neural-cadherin OS=Drosophila melanogaster OX=7227 GN=CadN PE=1 SV=2	S	Function unknown	PREDICTED: neural-cadherin-like [Apis cerana]
LOC726214	novel_miR_63	4	17	8	0	1	0	3.83551	2.58028	3.83437	0	0.577014	0	0.00533039	-2.80046	down	--	--	Molecular Function: extracellular ligand-gated ion channel activity (GO:0005230);; Cellular Component: integral component of membrane (GO:0016021);; Cellular Component: cell junction (GO:0030054);; Cellular Component: postsynaptic membrane (GO:0045211);; Biological Process: cation transmembrane transport (GO:0098655);;	K05312|0|ame:726214|K05312 nicotinic acetylcholine receptor, invertebrate | (RefSeq) nAChRa1, GB17133; nicotinic acetylcholine receptor alpha1 subunit	[T]	Signal transduction mechanisms	Neurotransmitter-gated ion-channel ligand binding domain;; Neurotransmitter-gated ion-channel transmembrane region	Acetylcholine receptor subunit alpha-like 1 OS=Drosophila melanogaster OX=7227 GN=nAChRalpha1 PE=2 SV=2	U	Intracellular trafficking, secretion, and vesicular transport	PREDICTED: acetylcholine receptor subunit alpha-like 1 [Apis florea]
LOC409714	novel_miR_63	4	17	8	0	1	0	3.83551	2.58028	3.83437	0	0.577014	0	0.00533039	-2.80046	down	[T]	Signal transduction mechanisms	Molecular Function: protein tyrosine phosphatase activity (GO:0004725);; Cellular Component: integral component of membrane (GO:0016021);; Biological Process: peptidyl-tyrosine dephosphorylation (GO:0035335);;	--	[T]	Signal transduction mechanisms	Protein-tyrosine phosphatase	Tyrosine-protein phosphatase Lar-like OS=Caenorhabditis elegans OX=6239 GN=ptp-3 PE=1 SV=1	T	Signal transduction mechanisms	PREDICTED: mucin-5AC isoform X1 [Apis mellifera]
LOC412775	novel_miR_63	4	17	8	0	1	0	3.83551	2.58028	3.83437	0	0.577014	0	0.00533039	-2.80046	down	--	--	Molecular Function: microtubule motor activity (GO:0003777);; Molecular Function: ATP binding (GO:0005524);; Biological Process: microtubule-based movement (GO:0007018);; Cellular Component: dynein complex (GO:0030286);;	K10408|0|ame:412775|K10408 dynein heavy chain, axonemal | (RefSeq) DNAH2; dynein heavy chain 2, axonemal	[Z]	Cytoskeleton	Dynein heavy chain and region D6 of dynein motor;; Dynein heavy chain, N-terminal region 2;; Dynein heavy chain, N-terminal region 1;; Hydrolytic ATP binding site of dynein motor region D1;; ATP-binding dynein motor region D5;; P-loop containing dynein motor region D4;; P-loop containing dynein motor region D3;; Microtubule-binding stalk of dynein motor;; AAA domain (dynein-related subfamily);; A…	Dynein beta chain, ciliary OS=Tripneustes gratilla OX=7673 PE=1 SV=1	Z	Cytoskeleton	PREDICTED: dynein heavy chain 2, axonemal [Apis mellifera]
LOC727121	novel_miR_63	4	17	8	0	1	0	3.83551	2.58028	3.83437	0	0.577014	0	0.00533039	-2.80046	down	--	--	--	--	--	--	Phosphotyrosine interaction domain (PTB/PID)	--	S	Function unknown	PREDICTED: uncharacterized protein LOC107999910 [Apis cerana]
LOC113219406	novel_miR_63	4	17	8	0	1	0	3.83551	2.58028	3.83437	0	0.577014	0	0.00533039	-2.80046	down	--	--	Molecular Function: DNA binding (GO:0003677);;	--	--	--	Myb/SANT-like DNA-binding domain	--	S	Function unknown	PREDICTED: uncharacterized protein LOC105735382 [Apis florea]
LOC551628	novel_miR_63	4	17	8	0	1	0	3.83551	2.58028	3.83437	0	0.577014	0	0.00533039	-2.80046	down	--	--	--	--	[T]	Signal transduction mechanisms	Immunoglobulin domain;; Immunoglobulin I-set domain;; Immunoglobulin domain;; Immunoglobulin domain;; Immunoglobulin V-set domain;; Fibronectin type III domain	Protein borderless OS=Drosophila melanogaster OX=7227 GN=bdl PE=1 SV=1	S	Function unknown	PREDICTED: protein borderless isoform X1 [Apis mellifera]
LOC725988	novel_miR_63	4	17	8	0	1	0	3.83551	2.58028	3.83437	0	0.577014	0	0.00533039	-2.80046	down	--	--	Cellular Component: integral component of membrane (GO:0016021);;	--	--	--	Protein of unknown function (DUF1676)	--	S	Function unknown	PREDICTED: uncharacterized protein LOC725988 [Apis mellifera]
LOC406077	novel_miR_63	4	17	8	0	1	0	3.83551	2.58028	3.83437	0	0.577014	0	0.00533039	-2.80046	down	--	--	Molecular Function: transcription factor activity, sequence-specific DNA binding (GO:0003700);; Cellular Component: nucleus (GO:0005634);; Biological Process: regulation of transcription, DNA-templated (GO:0006355);; Biological Process: multicellular organism development (GO:0007275);; Molecular Function: sequence-specific DNA binding (GO:0043565);;	K09311|1.3776e-87|ame:406077|K09311 Antp family, other | (RefSeq) Antp, GB18813; homeotic protein antennapedia	[R]	General function prediction only	Homeobox domain	Homeotic protein antennapedia OS=Drosophila melanogaster OX=7227 GN=Antp PE=1 SV=1	K	Transcription	homeobox protein H90 [Apis mellifera]
LOC725732	novel_miR_63	4	17	8	0	1	0	3.83551	2.58028	3.83437	0	0.577014	0	0.00533039	-2.80046	down	--	--	--	--	[S]	Function unknown	--	--	S	Function unknown	PREDICTED: uncharacterized protein LOC725732 [Apis mellifera]
LOC726302	novel_miR_63	4	17	8	0	1	0	3.83551	2.58028	3.83437	0	0.577014	0	0.00533039	-2.80046	down	--	--	Molecular Function: nucleic acid binding (GO:0003676);; Molecular Function: metal ion binding (GO:0046872);;	--	[R]	General function prediction only	Zinc-finger double domain;; Zinc finger, C2H2 type	Protein glass OS=Drosophila melanogaster OX=7227 GN=gl PE=1 SV=2	S	Function unknown	early growth response protein variant 1 [Apis mellifera ligustica]
LOC725924	novel_miR_63	4	17	8	0	1	0	3.83551	2.58028	3.83437	0	0.577014	0	0.00533039	-2.80046	down	[K]	Transcription	Cellular Component: integral component of membrane (GO:0016021);;	--	[R]	General function prediction only	Leucine rich repeat;; Immunoglobulin domain;; Immunoglobulin I-set domain;; Immunoglobulin domain;; Leucine Rich repeats (2 copies);; Immunoglobulin domain;; Leucine rich repeats (6 copies);; Leucine Rich Repeat	Slit homolog 1 protein OS=Caenorhabditis elegans OX=6239 GN=slt-1 PE=1 SV=1	S	Function unknown	PREDICTED: leucine-rich repeat-containing protein 24 [Apis mellifera]
LOC409655	novel_miR_63	4	17	8	0	1	0	3.83551	2.58028	3.83437	0	0.577014	0	0.00533039	-2.80046	down	--	--	Biological Process: actin filament organization (GO:0007015);; Biological Process: cell adhesion (GO:0007155);; Biological Process: cell migration (GO:0016477);;	--	[T]	Signal transduction mechanisms	Variant SH3 domain;; Variant SH3 domain;; SH3 domain;; PDZ domain (Also known as DHR or GLGF);; Sorbin homologous domain	Endophilin-A homolog OS=Caenorhabditis elegans OX=6239 GN=unc-57 PE=1 SV=1	S	Function unknown	PREDICTED: uncharacterized protein LOC409655 isoform X1 [Apis mellifera]
LOC724281	novel_miR_63	4	17	8	0	1	0	3.83551	2.58028	3.83437	0	0.577014	0	0.00533039	-2.80046	down	--	--	--	--	[R]	General function prediction only	Homeobox domain	Homeobox protein SMOX-5 OS=Schistosoma mansoni OX=6183 GN=SMOX-5 PE=2 SV=1	K	Transcription	PREDICTED: homeotic protein antennapedia-like [Apis mellifera]
LOC551071	novel_miR_63	4	17	8	0	1	0	3.83551	2.58028	3.83437	0	0.577014	0	0.00533039	-2.80046	down	--	--	--	--	[B]	Chromatin structure and dynamics	Bromodomain;; PHD-finger;; Methyl-CpG binding domain;; CENP-B N-terminal DNA-binding domain;; DDT domain;; Williams-Beuren syndrome DDT (WSD), D-TOX E motif;; WSTF, HB1, Itc1p, MBD9 motif 1	Chromodomain-helicase-DNA-binding protein 3 homolog OS=Caenorhabditis elegans OX=6239 GN=chd-3 PE=2 SV=2	S	Function unknown	PREDICTED: bromodomain adjacent to zinc finger domain protein 2B-like isoform X3 [Apis florea]
LOC724640	novel_miR_63	4	17	8	0	1	0	3.83551	2.58028	3.83437	0	0.577014	0	0.00533039	-2.80046	down	--	--	Molecular Function: transcription factor activity, sequence-specific DNA binding (GO:0003700);; Cellular Component: nucleus (GO:0005634);; Biological Process: regulation of transcription, DNA-templated (GO:0006355);; Molecular Function: zinc ion binding (GO:0008270);; Biological Process: steroid hormone mediated signaling pathway (GO:0043401);; Molecular Function: sequence-specific DNA binding (G…	K08706|0|ame:724640|K08706 nuclear receptor subfamily 0 group A | (RefSeq) Knr, NR0A1; nuclear receptor subfamily 1 group D member 2	--	--	Zinc finger, C4 type (two domains)	Protein embryonic gonad OS=Drosophila melanogaster OX=7227 GN=eg PE=2 SV=2	K	Transcription	PREDICTED: nuclear receptor subfamily 1 group D member 2 isoform X1 [Apis mellifera]
LOC406104	novel_miR_63	4	17	8	0	1	0	3.83551	2.58028	3.83437	0	0.577014	0	0.00533039	-2.80046	down	[I]	Lipid transport and metabolism	Biological Process: acetylcholine catabolic process in synaptic cleft (GO:0001507);; Molecular Function: acetylcholinesterase activity (GO:0003990);; Cellular Component: synaptic cleft (GO:0043083);;	K01049|0|ame:406104|K01049 acetylcholinesterase [EC:3.1.1.7] | (RefSeq) AChE-2, ACE2, Ache, GB14873; acetylcholinesterase 2	[T]	Signal transduction mechanisms	Carboxylesterase family;; alpha/beta hydrolase fold	Acetylcholinesterase OS=Leptinotarsa decemlineata OX=7539 PE=2 SV=1	I	Lipid transport and metabolism	acetylcholinesterase 2 [Apis mellifera]
LOC408908	novel_miR_63	4	17	8	0	1	0	3.83551	2.58028	3.83437	0	0.577014	0	0.00533039	-2.80046	down	--	--	Cellular Component: integral component of membrane (GO:0016021);;	K19502|0|ame:408908|K19502 anoctamin-8 | (RefSeq) anoctamin-8	[D]	Cell cycle control, cell division, chromosome partitioning	Calcium-activated chloride channel	--	S	Function unknown	PREDICTED: anoctamin-8 isoform X1 [Apis mellifera]
LOC551594	novel_miR_63	4	17	8	0	1	0	3.83551	2.58028	3.83437	0	0.577014	0	0.00533039	-2.80046	down	--	--	Molecular Function: transcription factor activity, sequence-specific DNA binding (GO:0003700);; Cellular Component: nucleus (GO:0005634);; Biological Process: regulation of transcription, DNA-templated (GO:0006355);; Biological Process: multicellular organism development (GO:0007275);; Molecular Function: sequence-specific DNA binding (GO:0043565);;	K09311|2.88989e-156|ame:551594|K09311 Antp family, other | (RefSeq) Ubx, GB18063; ultrabithorax	[R]	General function prediction only	Homeobox domain	Homeotic protein ultrabithorax OS=Junonia coenia OX=39708 GN=Ubx PE=2 SV=1	K	Transcription	PREDICTED: ultrabithorax isoform X1 [Apis mellifera]
LOC408863	novel_miR_63	4	17	8	0	1	0	3.83551	2.58028	3.83437	0	0.577014	0	0.00533039	-2.80046	down	[O]	Posttranslational modification, protein turnover, chaperones	--	K09532|2.35739e-87|ame:408863|K09532 DnaJ homolog subfamily C member 12 | (RefSeq) J domain-containing protein	[O]	Posttranslational modification, protein turnover, chaperones	DnaJ domain	J domain-containing protein OS=Manduca sexta OX=7130 GN=jdp PE=2 SV=1	O	Posttranslational modification, protein turnover, chaperones	PREDICTED: J domain-containing protein [Apis mellifera]
LOC410798	novel_miR_63	4	17	8	0	1	0	3.83551	2.58028	3.83437	0	0.577014	0	0.00533039	-2.80046	down	--	--	Molecular Function: methyltransferase activity (GO:0008168);; Biological Process: methylation (GO:0032259);;	K17398|0|ame:410798|K17398 DNA (cytosine-5)-methyltransferase 3A [EC:2.1.1.37] | (RefSeq) Dnmt3; DNA methyltransferase 3	--	--	PWWP domain	--	L	Replication, recombination and repair	PREDICTED: DNA methyltransferase 3 isoform X1 [Apis mellifera]
LOC725581	novel_miR_63	4	17	8	0	1	0	3.83551	2.58028	3.83437	0	0.577014	0	0.00533039	-2.80046	down	--	--	Molecular Function: inorganic anion exchanger activity (GO:0005452);; Biological Process: inorganic anion transport (GO:0015698);; Cellular Component: integral component of membrane (GO:0016021);; Biological Process: anion transmembrane transport (GO:0098656);;	K13855|0|soc:105198542|K13855 solute carrier family 4 (anion exchanger), member 2 | (RefSeq) band 3 anion transport protein	[P]	Inorganic ion transport and metabolism	HCO3- transporter family;; Band 3 cytoplasmic domain	--	U	Intracellular trafficking, secretion, and vesicular transport	PREDICTED: anion exchange protein 2 [Apis mellifera]
LOC410736	novel_miR_63	4	17	8	0	1	0	3.83551	2.58028	3.83437	0	0.577014	0	0.00533039	-2.80046	down	--	--	Cellular Component: integral component of membrane (GO:0016021);; Molecular Function: transferase activity, transferring acyl groups other than amino-acyl groups (GO:0016747);;	--	[R]	General function prediction only	Acyltransferase family	Nose resistant to fluoxetine protein 6 OS=Caenorhabditis elegans OX=6239 GN=nrf-6 PE=1 SV=3	S	Function unknown	PREDICTED: uncharacterized protein LOC410736 isoform X1 [Apis mellifera]
LOC413265	novel_miR_63	4	17	8	0	1	0	3.83551	2.58028	3.83437	0	0.577014	0	0.00533039	-2.80046	down	[D]	Cell cycle control, cell division, chromosome partitioning	Molecular Function: ion channel activity (GO:0005216);; Cellular Component: integral component of membrane (GO:0016021);; Biological Process: ion transmembrane transport (GO:0034220);;	--	[R]	General function prediction only	Ankyrin repeats (3 copies);; Ankyrin repeats (many copies);; Ankyrin repeat;; Ankyrin repeats (many copies);; Ankyrin repeat;; Ion transport protein;; Ribosomal protein S9/S16	Transient receptor potential channel pyrexia OS=Drosophila melanogaster OX=7227 GN=pyx PE=2 SV=2	J	Translation, ribosomal structure and biogenesis	PREDICTED: uncharacterized protein LOC413265 [Apis mellifera]
LOC408677	novel_miR_63	4	17	8	0	1	0	3.83551	2.58028	3.83437	0	0.577014	0	0.00533039	-2.80046	down	--	--	Molecular Function: microtubule binding (GO:0008017);;	--	--	--	--	--	S	Function unknown	PREDICTED: uncharacterized protein LOC408677 isoform X1 [Apis mellifera]
LOC409051	novel_miR_63	4	17	8	0	1	0	3.83551	2.58028	3.83437	0	0.577014	0	0.00533039	-2.80046	down	[D]	Cell cycle control, cell division, chromosome partitioning	--	K10380|0|ame:409051|K10380 ankyrin | (RefSeq) Ank; microtubule-associated protein futsch	[M]	Cell wall/membrane/envelope biogenesis	Ankyrin repeats (3 copies);; Apolipoprotein A1/A4/E domain;; Ankyrin repeat;; Ankyrin repeats (many copies);; Ankyrin repeats (many copies);; Ankyrin repeat;; ZU5 domain;; Uncharacterized protein conserved in bacteria (DUF2076);; Death domain;; NHR1 homology to TAF	Tankyrase OS=Drosophila melanogaster OX=7227 GN=Tnks PE=1 SV=1	S	Function unknown	PREDICTED: microtubule-associated protein futsch [Apis mellifera]
LOC410438	novel_miR_63	4	17	8	0	1	0	3.83551	2.58028	3.83437	0	0.577014	0	0.00533039	-2.80046	down	[O]	Posttranslational modification, protein turnover, chaperones	Molecular Function: serine-type endopeptidase activity (GO:0004252);; Biological Process: proteolysis (GO:0006508);;	K01359|0|ame:410438|K01359 proprotein convertase subtilisin/kexin type 1 [EC:3.4.21.93] | (RefSeq) GB11271; neuroendocrine convertase 1-like	[O]	Posttranslational modification, protein turnover, chaperones	Subtilase family;; Proprotein convertase P-domain;; Peptidase S8 pro-domain	Furin-like protease kpc-1 OS=Caenorhabditis elegans OX=6239 GN=kpc-1 PE=1 SV=3	O	Posttranslational modification, protein turnover, chaperones	PREDICTED: neuroendocrine convertase 1-like isoform X2 [Apis mellifera]
LOC406100	novel_miR_63	4	17	8	0	1	0	3.83551	2.58028	3.83437	0	0.577014	0	0.00533039	-2.80046	down	--	--	Molecular Function: odorant binding (GO:0005549);;	--	--	--	PBP/GOBP family	General odorant-binding protein 99b OS=Drosophila melanogaster OX=7227 GN=Obp99b PE=2 SV=1	S	Function unknown	odorant binding protein 5 precursor [Apis mellifera]
LOC724900	novel_miR_63	4	17	8	0	1	0	3.83551	2.58028	3.83437	0	0.577014	0	0.00533039	-2.80046	down	--	--	--	--	--	--	--	--	--	--	PREDICTED: uncharacterized protein LOC724900 isoform X1 [Apis mellifera]
LOC100578068	novel_miR_63	4	17	8	0	1	0	3.83551	2.58028	3.83437	0	0.577014	0	0.00533039	-2.80046	down	--	--	--	--	--	--	--	--	S	Function unknown	PREDICTED: lateral signaling target protein 2 homolog [Apis dorsata]
LOC410204	novel_miR_63	4	17	8	0	1	0	3.83551	2.58028	3.83437	0	0.577014	0	0.00533039	-2.80046	down	--	--	Molecular Function: zinc ion binding (GO:0008270);;	K19867|0|ame:410204|K19867 LIM domain-binding protein 3 | (RefSeq) GB13229; titin-like	[TZ]	--	LIM domain;; Domain of unknown function (DUF4749);; PDZ domain (Also known as DHR or GLGF);; PDZ domain	PDZ and LIM domain protein Zasp OS=Drosophila melanogaster OX=7227 GN=Zasp52 PE=1 SV=2	S	Function unknown	PREDICTED: titin-like [Apis mellifera]
LOC726215	novel_miR_63	4	17	8	0	1	0	3.83551	2.58028	3.83437	0	0.577014	0	0.00533039	-2.80046	down	--	--	Molecular Function: metal ion binding (GO:0046872);;	--	--	--	--	--	S	Function unknown	PREDICTED: uncharacterized protein LOC726215 [Apis mellifera]
LOC411893	novel_miR_30	0	12	8	4	31	1	0	1.82137	3.83437	5.21601	17.8874	1.68441	0.00544553	2.41569	up	[QV]	Secondary metabolites biosynthesis, transport and catabolism ;; Defense mechanisms	Molecular Function: monooxygenase activity (GO:0004497);; Molecular Function: iron ion binding (GO:0005506);; Molecular Function: oxidoreductase activity, acting on paired donors, with incorporation or reduction of molecular oxygen (GO:0016705);; Molecular Function: heme binding (GO:0020037);; Biological Process: oxidation-reduction process (GO:0055114);;	K10722|0|ame:411893|K10722 ecdysteroid 2-hydroxylase | (RefSeq) CYP315A1; cytochrome P450 315a1, mitochondrial	[Q]	Secondary metabolites biosynthesis, transport and catabolism	Cytochrome P450	Cytochrome P450 315a1, mitochondrial OS=Drosophila melanogaster OX=7227 GN=sad PE=2 SV=1	Q	Secondary metabolites biosynthesis, transport and catabolism	PREDICTED: cytochrome P450 315a1, mitochondrial isoform X1 [Apis mellifera]
LOC100578854	novel_miR_30	0	12	8	4	31	1	0	1.82137	3.83437	5.21601	17.8874	1.68441	0.00544553	2.41569	up	--	--	--	--	--	--	--	--	S	Function unknown	PREDICTED: uncharacterized protein LOC102676803 isoform X2 [Apis dorsata]
LOC411633	novel_miR_94	11	80	40	5	2	1	10.5476	12.1425	19.1719	6.52001	1.15403	1.68441	0.00643304	-2.02894	down	[M]	Cell wall/membrane/envelope biogenesis	Molecular Function: UDP-glucose 4-epimerase activity (GO:0003978);; Biological Process: galactose metabolic process (GO:0006012);;	K01784|0|ame:411633|K01784 UDP-glucose 4-epimerase [EC:5.1.3.2] | (RefSeq) GB15762; UDP-glucose 4-epimerase	[M]	Cell wall/membrane/envelope biogenesis	GDP-mannose 4,6 dehydratase;; NAD dependent epimerase/dehydratase family;; Polysaccharide biosynthesis protein;; 3-beta hydroxysteroid dehydrogenase/isomerase family;; RmlD substrate binding domain;; Male sterility protein;; KR domain;; NAD(P)H-binding;; short chain dehydrogenase	UDP-glucose 4-epimerase OS=Drosophila melanogaster OX=7227 GN=Gale PE=1 SV=1	M	Cell wall/membrane/envelope biogenesis	PREDICTED: UDP-glucose 4-epimerase isoform X1 [Apis mellifera]
LOC408343	novel_miR_94	11	80	40	5	2	1	10.5476	12.1425	19.1719	6.52001	1.15403	1.68441	0.00643304	-2.02894	down	[T]	Signal transduction mechanisms	Molecular Function: voltage-gated potassium channel activity (GO:0005249);; Cellular Component: voltage-gated potassium channel complex (GO:0008076);; Biological Process: regulation of ion transmembrane transport (GO:0034765);; Biological Process: protein homooligomerization (GO:0051260);; Biological Process: potassium ion transmembrane transport (GO:0071805);;	K04874|0|ame:408343|K04874 potassium voltage-gated channel Shaker-related subfamily A member 1 | (RefSeq) potassium voltage-gated channel protein Shaker	[P]	Inorganic ion transport and metabolism	Ion transport protein;; BTB/POZ domain;; Ion channel	Potassium voltage-gated channel protein Shaker OS=Drosophila melanogaster OX=7227 GN=Sh PE=1 SV=3	P	Inorganic ion transport and metabolism	PREDICTED: potassium voltage-gated channel protein Shaker isoform X1 [Polistes dominula]
LOC406153	novel_miR_94	11	80	40	5	2	1	10.5476	12.1425	19.1719	6.52001	1.15403	1.68441	0.00643304	-2.02894	down	--	--	Molecular Function: extracellular ligand-gated ion channel activity (GO:0005230);; Cellular Component: integral component of membrane (GO:0016021);; Cellular Component: cell junction (GO:0030054);; Cellular Component: postsynaptic membrane (GO:0045211);; Biological Process: cation transmembrane transport (GO:0098655);;	K05312|0|ame:406153|K05312 nicotinic acetylcholine receptor, invertebrate | (RefSeq) nAChRa2, Apisa2, GB18518; nicotinic acetylcholine receptor alpha2 subunit	[T]	Signal transduction mechanisms	Neurotransmitter-gated ion-channel ligand binding domain;; Neurotransmitter-gated ion-channel transmembrane region	Acetylcholine receptor subunit alpha-like 2 OS=Drosophila melanogaster OX=7227 GN=nAChRalpha2 PE=2 SV=1	U	Intracellular trafficking, secretion, and vesicular transport	nicotinic acetylcholine receptor alpha2 subunit precursor [Apis mellifera]
LOC409486	novel_miR_94	11	80	40	5	2	1	10.5476	12.1425	19.1719	6.52001	1.15403	1.68441	0.00643304	-2.02894	down	--	--	Molecular Function: nucleotide binding (GO:0000166);; Molecular Function: nucleic acid binding (GO:0003676);;	--	--	--	RNA recognition motif. (a.k.a. RRM, RBD, or RNP domain)	RNA-binding protein rnp-1 OS=Caenorhabditis elegans OX=6239 GN=rnp-1 PE=2 SV=1	S	Function unknown	PREDICTED: spidroin-2-like isoform X4 [Apis mellifera]
LOC411018	novel_miR_94	11	80	40	5	2	1	10.5476	12.1425	19.1719	6.52001	1.15403	1.68441	0.00643304	-2.02894	down	--	--	--	K10404|0|ame:411018|K10404 kinesin family member 26 | (RefSeq) kinesin-11; kinesin 11	[Z]	Cytoskeleton	Kinesin motor domain;; Microtubule binding	Kinesin-like protein CG14535 OS=Drosophila melanogaster OX=7227 GN=CG14535 PE=2 SV=2	Z	Cytoskeleton	PREDICTED: uncharacterized protein LOC411018 isoform X1 [Apis mellifera]
LOC726461	novel_miR_94	11	80	40	5	2	1	10.5476	12.1425	19.1719	6.52001	1.15403	1.68441	0.00643304	-2.02894	down	[T]	Signal transduction mechanisms	--	K15009|0|hst:105181967|K15009 SH3 and multiple ankyrin repeat domains protein | (RefSeq) SH3 and multiple ankyrin repeat domains protein 1	[R]	General function prediction only	Ankyrin repeats (3 copies);; Ankyrin repeats (many copies);; Ankyrin repeat;; PDZ domain (Also known as DHR or GLGF);; Ankyrin repeat;; Ankyrin repeats (many copies);; N-terminal or F0 domain of Talin-head FERM	Protein shank OS=Caenorhabditis elegans OX=6239 GN=shn-1 PE=1 SV=1	S	Function unknown	PREDICTED: SH3 and multiple ankyrin repeat domains protein 1 [Apis mellifera]
LOC107964494	novel_miR_92	1	4	1	1	8	2	0.958877	0.607124	0.479297	1.304	4.61611	3.36882	0.00668827	2.63166	up	--	--	--	--	--	--	Protein of unknown function (DUF4497)	--	L	Replication, recombination and repair	PREDICTED: uncharacterized protein LOC107964494 [Apis mellifera]
LOC413994	novel_miR_92	1	4	1	1	8	2	0.958877	0.607124	0.479297	1.304	4.61611	3.36882	0.00668827	2.63166	up	--	--	--	K04936|0|ame:413994|K04936 potassium large conductance calcium-activated channel subfamily M alpha member 1 | (RefSeq) calcium-activated potassium channel slowpoke	[PT]	--	Calcium-activated BK potassium channel alpha subunit;; Ion transport protein;; Ion channel	Calcium-activated potassium channel slowpoke OS=Drosophila melanogaster OX=7227 GN=slo PE=1 SV=3	P	Inorganic ion transport and metabolism	PREDICTED: calcium-activated potassium channel slowpoke isoform X6 [Apis florea]
LOC410527	novel_miR_92	1	4	1	1	8	2	0.958877	0.607124	0.479297	1.304	4.61611	3.36882	0.00668827	2.63166	up	[P]	Inorganic ion transport and metabolism	Molecular Function: ATP binding (GO:0005524);; Biological Process: cation transport (GO:0006812);; Cellular Component: integral component of membrane (GO:0016021);; Molecular Function: ATPase activity (GO:0016887);; Molecular Function: metal ion binding (GO:0046872);;	K14951|0|ame:410527|K14951 cation-transporting ATPase 13A3/4/5 [EC:3.6.3.-] | (RefSeq) probable cation-transporting ATPase 13A3	[P]	Inorganic ion transport and metabolism	E1-E2 ATPase;; P5-type ATPase cation transporter;; haloacid dehalogenase-like hydrolase;; Cation transport ATPase (P-type)	Probable cation-transporting ATPase W08D2.5 OS=Caenorhabditis elegans OX=6239 GN=W08D2.5 PE=3 SV=2	U	Intracellular trafficking, secretion, and vesicular transport	PREDICTED: probable cation-transporting ATPase 13A3 isoform X3 [Apis mellifera]
LOC412777	novel_miR_75	3	27	5	0	1	0	2.87663	4.09809	2.39648	0	0.577014	0	0.00698966	-2.96767	down	[P]	Inorganic ion transport and metabolism	Cellular Component: integral component of membrane (GO:0016021);; Biological Process: transmembrane transport (GO:0055085);;	K13750|0|ame:412777|K13750 solute carrier family 24 (sodium/potassium/calcium exchanger), member 2 | (RefSeq) sodium/potassium/calcium exchanger Nckx30C	[PT]	--	Sodium/calcium exchanger protein;; Type VI secretion system protein DotU	Sodium/potassium/calcium exchanger Nckx30C OS=Drosophila melanogaster OX=7227 GN=Nckx30C PE=2 SV=4	P	Inorganic ion transport and metabolism	PREDICTED: sodium/potassium/calcium exchanger Nckx30C isoform X1 [Apis mellifera]
LOC107963990	novel_miR_75	3	27	5	0	1	0	2.87663	4.09809	2.39648	0	0.577014	0	0.00698966	-2.96767	down	--	--	--	--	[BK]	--	Bromodomain	Nucleosome-remodeling factor subunit NURF301 OS=Drosophila melanogaster OX=7227 GN=E(bx) PE=1 SV=2	BK	--	PREDICTED: mucin-12-like [Apis dorsata]
LOC551259	novel_miR_75	3	27	5	0	1	0	2.87663	4.09809	2.39648	0	0.577014	0	0.00698966	-2.96767	down	[X]	Mobilome: prophages, transposons	--	K12567|0|ame:551259|K12567 titin [EC:2.7.11.1] | (RefSeq) zormin; titin	--	--	Immunoglobulin I-set domain;; Immunoglobulin domain;; Immunoglobulin domain;; Immunoglobulin domain;; Repeat of unknown function (DUF1136);; Immunoglobulin V-set domain;; Fibronectin type III domain;; CD80-like C2-set immunoglobulin domain;; Immunoglobulin C1-set domain;; Penicillin-Binding Protein C-terminus Family;; T-cell surface glycoprotein CD3 delta chain;; Izumo-like Immunoglobulin domain;…	Titin OS=Drosophila melanogaster OX=7227 GN=sls PE=1 SV=3	S	Function unknown	PREDICTED: titin isoform X7 [Apis mellifera]
LOC100578780	novel_miR_75	3	27	5	0	1	0	2.87663	4.09809	2.39648	0	0.577014	0	0.00698966	-2.96767	down	--	--	Molecular Function: DNA binding (GO:0003677);; Molecular Function: protein dimerization activity (GO:0046983);;	K09067|0|ame:100578780|K09067 achaete-scute complex protein | (RefSeq) helix-loop-helix protein delilah-like	[K]	Transcription	Helix-loop-helix DNA-binding domain	Achaete-scute complex protein T5 OS=Drosophila melanogaster OX=7227 GN=ac PE=1 SV=1	K	Transcription	PREDICTED: helix-loop-helix protein delilah-like [Apis mellifera]
LOC409949	novel_miR_75	3	27	5	0	1	0	2.87663	4.09809	2.39648	0	0.577014	0	0.00698966	-2.96767	down	--	--	--	--	[R]	General function prediction only	Kazal-type serine protease inhibitor domain;; Kazal-type serine protease inhibitor domain	Serine protease inhibitor dipetalogastin (Fragment) OS=Dipetalogaster maximus OX=72496 PE=1 SV=2	S	Function unknown	PREDICTED: agrin [Apis mellifera]
LOC408824	novel_miR_75	3	27	5	0	1	0	2.87663	4.09809	2.39648	0	0.577014	0	0.00698966	-2.96767	down	--	--	--	--	[R]	General function prediction only	Immunoglobulin domain;; Immunoglobulin domain;; Immunoglobulin domain;; Immunoglobulin I-set domain;; Immunoglobulin V-set domain;; CD80-like C2-set immunoglobulin domain;; Fibronectin type III domain	Lachesin OS=Drosophila melanogaster OX=7227 GN=Lac PE=1 SV=2	S	Function unknown	PREDICTED: nephrin isoform X1 [Apis mellifera]
LOC409327	novel_miR_75	3	27	5	0	1	0	2.87663	4.09809	2.39648	0	0.577014	0	0.00698966	-2.96767	down	--	--	Cellular Component: integral component of membrane (GO:0016021);;	--	--	--	--	--	S	Function unknown	PREDICTED: uncharacterized protein LOC409327 isoform X1 [Apis mellifera]
LOC410831	novel_miR_75	3	27	5	0	1	0	2.87663	4.09809	2.39648	0	0.577014	0	0.00698966	-2.96767	down	[T]	Signal transduction mechanisms	--	K08958|0|ame:410831|K08958 casein kinase 1, gamma [EC:2.7.11.1] | (RefSeq) gish; casein kinase I	[T]	Signal transduction mechanisms	Protein kinase domain;; Casein kinase 1 gamma C terminal;; Protein tyrosine kinase	Casein kinase I gamma OS=Caenorhabditis elegans OX=6239 GN=csnk-1 PE=3 SV=1	T	Signal transduction mechanisms	PREDICTED: casein kinase I isoform X3 [Apis mellifera]
LOC726302	novel_miR_75	3	27	5	0	1	0	2.87663	4.09809	2.39648	0	0.577014	0	0.00698966	-2.96767	down	--	--	Molecular Function: nucleic acid binding (GO:0003676);; Molecular Function: metal ion binding (GO:0046872);;	--	[R]	General function prediction only	Zinc-finger double domain;; Zinc finger, C2H2 type	Protein glass OS=Drosophila melanogaster OX=7227 GN=gl PE=1 SV=2	S	Function unknown	early growth response protein variant 1 [Apis mellifera ligustica]
LOC100578345	novel_miR_75	3	27	5	0	1	0	2.87663	4.09809	2.39648	0	0.577014	0	0.00698966	-2.96767	down	--	--	Cellular Component: membrane (GO:0016020);;	--	--	--	--	--	S	Function unknown	PREDICTED: uncharacterized protein LOC100578345 [Apis mellifera]
LOC410895	novel_miR_75	3	27	5	0	1	0	2.87663	4.09809	2.39648	0	0.577014	0	0.00698966	-2.96767	down	--	--	--	--	--	--	PH domain;; Pleckstrin homology domain;; FHA domain	Kinesin-like protein Klp98A OS=Drosophila melanogaster OX=7227 GN=Klp98A PE=1 SV=2	S	Function unknown	PREDICTED: uncharacterized protein MAL13P1.304 isoform X2 [Apis mellifera]
LOC551594	novel_miR_75	3	27	5	0	1	0	2.87663	4.09809	2.39648	0	0.577014	0	0.00698966	-2.96767	down	--	--	Molecular Function: transcription factor activity, sequence-specific DNA binding (GO:0003700);; Cellular Component: nucleus (GO:0005634);; Biological Process: regulation of transcription, DNA-templated (GO:0006355);; Biological Process: multicellular organism development (GO:0007275);; Molecular Function: sequence-specific DNA binding (GO:0043565);;	K09311|2.88989e-156|ame:551594|K09311 Antp family, other | (RefSeq) Ubx, GB18063; ultrabithorax	[R]	General function prediction only	Homeobox domain	Homeotic protein ultrabithorax OS=Junonia coenia OX=39708 GN=Ubx PE=2 SV=1	K	Transcription	PREDICTED: ultrabithorax isoform X1 [Apis mellifera]
LOC726294	novel_miR_75	3	27	5	0	1	0	2.87663	4.09809	2.39648	0	0.577014	0	0.00698966	-2.96767	down	--	--	Cellular Component: extracellular region (GO:0005576);; Biological Process: neuropeptide signaling pathway (GO:0007218);;	--	--	--	--	Orcokinin peptides OS=Apis mellifera OX=7460 PE=1 SV=1	S	Function unknown	orcokinin peptides precursor [Apis mellifera]
LOC413500	novel_miR_75	3	27	5	0	1	0	2.87663	4.09809	2.39648	0	0.577014	0	0.00698966	-2.96767	down	--	--	Molecular Function: receptor binding (GO:0005102);; Cellular Component: proteinaceous extracellular matrix (GO:0005578);; Biological Process: multicellular organism development (GO:0007275);; Biological Process: Wnt signaling pathway (GO:0016055);;	K01357|0|ame:413500|K01357 wingless-type MMTV integration site family, member 10 | (RefSeq) Wnt10; protein Wnt-10b	[T]	Signal transduction mechanisms	wnt family	Protein Wnt-1 OS=Bombyx mori OX=7091 GN=WNT-1 PE=2 SV=1	O	Posttranslational modification, protein turnover, chaperones	PREDICTED: protein Wnt-10b isoform X1 [Apis mellifera]
LOC408680	novel_miR_75	3	27	5	0	1	0	2.87663	4.09809	2.39648	0	0.577014	0	0.00698966	-2.96767	down	--	--	--	K04962|0|ame:408680|K04962 ryanodine receptor 2 | (RefSeq) RyR; ryanodine receptor	[T]	Signal transduction mechanisms	RIH domain;; RyR domain;; SPRY domain;; Inositol 1,4,5-trisphosphate/ryanodine receptor;; Ryanodine Receptor TM 4-6;; MIR domain;; RyR and IP3R Homology associated;; Ion transport protein	Ryanodine receptor OS=Drosophila melanogaster OX=7227 GN=RyR PE=1 SV=3	U	Intracellular trafficking, secretion, and vesicular transport	PREDICTED: ryanodine receptor isoform X13 [Apis mellifera]
LOC409598	novel_miR_75	3	27	5	0	1	0	2.87663	4.09809	2.39648	0	0.577014	0	0.00698966	-2.96767	down	--	--	Molecular Function: calcium ion binding (GO:0005509);; Cellular Component: integral component of membrane (GO:0016021);; Cellular Component: motile cilium (GO:0031514);;	--	--	--	Putative sperm flagellar membrane protein;; Calcium-binding EGF domain	63 kDa sperm flagellar membrane protein OS=Strongylocentrotus purpuratus OX=7668 PE=2 SV=1	S	Function unknown	PREDICTED: LOW QUALITY PROTEIN: uncharacterized protein LOC409598 [Apis mellifera]
LOC408780	novel_miR_75	3	27	5	0	1	0	2.87663	4.09809	2.39648	0	0.577014	0	0.00698966	-2.96767	down	--	--	--	K17702|0|ame:408780|K17702 signal-induced proliferation-associated 1 like protein 2 | (RefSeq) GB18175; signal-induced proliferation-associated 1-like protein 2	[T]	Signal transduction mechanisms	Rap/ran-GAP	GTPase-activating protein DDB_G0291510 OS=Dictyostelium discoideum OX=44689 GN=DDB_G0291510 PE=4 SV=1	S	Function unknown	PREDICTED: signal-induced proliferation-associated 1-like protein 2 isoform X1 [Apis mellifera]
LOC409943	novel_miR_75	3	27	5	0	1	0	2.87663	4.09809	2.39648	0	0.577014	0	0.00698966	-2.96767	down	--	--	Molecular Function: inositol-1,4,5-trisphosphate 3-kinase activity (GO:0008440);; Biological Process: phosphorylation (GO:0016310);;	K00911|3.24346e-55|nvi:100120589|K00911 1D-myo-inositol-triphosphate 3-kinase [EC:2.7.1.127] | (RefSeq) inositol-trisphosphate 3-kinase B-like	--	--	--	--	I	Lipid transport and metabolism	PREDICTED: inositol 1,4,5-triphosphate kinase isoform X1 [Apis mellifera]
LOC412818	novel_miR_75	3	27	5	0	1	0	2.87663	4.09809	2.39648	0	0.577014	0	0.00698966	-2.96767	down	[ET]	Amino acid transport and metabolism ;; Signal transduction mechanisms	--	K05210|0|ame:412818|K05210 glutamate receptor ionotropic, NMDA 2B | (RefSeq) NR2, Nmdar2; NMDA receptor 2	[PET]	--	Ligated ion channel L-glutamate- and glycine-binding site;; Ligand-gated ion channel;; Receptor family ligand binding region;; Bacterial extracellular solute-binding proteins, family 3	Glutamate [NMDA] receptor subunit 1 OS=Drosophila erecta OX=7220 GN=Nmdar1 PE=3 SV=1	U	Intracellular trafficking, secretion, and vesicular transport	PREDICTED: glutamate receptor ionotropic, NMDA 2B isoform X4 [Apis mellifera]
LOC406106	novel_miR_75	3	27	5	0	1	0	2.87663	4.09809	2.39648	0	0.577014	0	0.00698966	-2.96767	down	[M]	Cell wall/membrane/envelope biogenesis	Molecular Function: protein kinase C activity (GO:0004697);; Molecular Function: ATP binding (GO:0005524);; Cellular Component: intracellular (GO:0005622);; Biological Process: protein phosphorylation (GO:0006468);; Molecular Function: zinc ion binding (GO:0008270);; Biological Process: intracellular signal transduction (GO:0035556);;	K02677|0|ame:406106|K02677 classical protein kinase C alpha type [EC:2.7.11.13] | (RefSeq) Pkc, GB17972; protein kinase C	[T]	Signal transduction mechanisms	Protein kinase domain;; Protein tyrosine kinase;; Phorbol esters/diacylglycerol binding domain (C1 domain);; C2 domain;; Protein kinase C terminal domain;; C1 domain	Protein kinase C, brain isozyme OS=Drosophila melanogaster OX=7227 GN=Pkc53E PE=2 SV=2	T	Signal transduction mechanisms	PREDICTED: protein kinase C isoform X1 [Apis mellifera]
LOC412778	novel_miR_75	3	27	5	0	1	0	2.87663	4.09809	2.39648	0	0.577014	0	0.00698966	-2.96767	down	[S]	Function unknown	Cellular Component: integral component of membrane (GO:0016021);;	K08115|0|ame:412778|K08115 chondroitin sulfate proteoglycan 4 | (RefSeq) kon; chondroitin sulfate proteoglycan 4	[R]	General function prediction only	Cadherin-like;; Laminin G domain;; Laminin G domain	Extracellular matrix protein 3 OS=Lytechinus variegatus OX=7654 GN=ECM3 PE=1 SV=1	S	Function unknown	PREDICTED: chondroitin sulfate proteoglycan 4 [Apis mellifera]
LOC102653932	novel_miR_75	3	27	5	0	1	0	2.87663	4.09809	2.39648	0	0.577014	0	0.00698966	-2.96767	down	--	--	--	--	--	--	--	--	S	Function unknown	PREDICTED: uncharacterized protein LOC102653932 [Apis mellifera]
[truncated: 141 more rows]

## Sheet: Nurse VS Forager
Target genes of DEmiRNAs in Nurse VS Forager
[truncated: 34 more rows]

## Sheet: NEW VS Forager
Target genes of DEmiRNAs in NEW VS Forager
[truncated: 1,318 more rows]
