# Supplementary material for: Expression Profile of microRNAs during Development of the Hypopharyngeal Gland in Honey Bee, Apis mellifera
Source: Int J Mol Sci. 2022 Oct 26;23(21):12970. doi: 10.3390/ijms232112970 (PMC9658247; doi:10.3390/ijms232112970)
Supplement: Supplementary file 1 [file ijms-23-12970-s001.zip › Table S5-GO enrichment analysis of DEmiRNA target genes.xlsx]

## Sheet: NEW VS Nurse
ID	Function	Description	GeneRatio	BgRatio	enrich_factor	pvalue	geneID
GO:0051260	biological process	protein homooligomerization	0.0164	0.0048	3.39	0.00748286	LOC412934;LOC408343;LOC408576;LOC725415
GO:0030246	molecular function	carbohydrate binding	0.0132	0.004	3.28	0.00847128	LOC411054;LOC552142;LOC725048;LOC100578215
GO:0005581	cellular component	collagen trimer	0.0149	0.0046	3.21	0.00929523	LOC412865;LOC408552;LOC408551;LOC408394
GO:0006281	biological process	DNA repair	0.0123	0.0036	3.39	0.0255535	LOC551914;LOC100576640;LOC408649
GO:0030154	biological process	cell differentiation	0.0123	0.0036	3.39	0.0255535	LOC411086;LOC413289;LOC411986
GO:0005856	cellular component	cytoskeleton	0.026	0.0127	2.04	0.0259673	LOC724417;LOC411452;LOC551919;LOC100577492;LOC102655228;LOC725218;LOC100577364
GO:0009055	molecular function	electron carrier activity	0.0099	0.003	3.28	0.0280204	LOC551710;LOC113219091;LOC411159
GO:0007219	biological process	Notch signaling pathway	0.0164	0.0061	2.71	0.0286752	LOC411086;LOC409611;LOC410351;LOC413289
GO:0008076	cellular component	voltage-gated potassium channel complex	0.0112	0.0035	3.21	0.0300523	LOC412934;LOC408343;LOC408576
GO:0035023	biological process	regulation of Rho protein signal transduction	0.0246	0.0121	2.03	0.0430598	LOC413677;LOC408830;LOC412143;LOC725970;LOC413562;LOC412354
GO:0005089	molecular function	Rho guanyl-nucleotide exchange factor activity	0.0199	0.0101	1.97	0.0498092	LOC413677;LOC408830;LOC412143;LOC725970;LOC413562;LOC412354

## Sheet: NEW VS Forager
ID	Function	Description	GeneRatio	BgRatio	enrich_factor	pvalue	geneID
GO:0051260	biological process	protein homooligomerization	0.0128	0.0048	2.64	0.0203732	LOC412934;LOC408343;LOC408576;LOC725415
GO:0003677	molecular function	DNA binding	0.0821	0.0615	1.33	0.0218974	LOC408411;LOC724535;Hb;LOC412878;LOC412254;LOC552311;LOC100578801;LOC410925;LOC410535;LOC410534;LOC410537;LOC408354;LOC411265;LOC552079;LOC107964189;LOC100577980;LOC100576640;LOC113219406;LOC724458;LOC100578780;LOC408649;LOC100577069;LOC411133;LOC551364;LOC408822;LOC412876;Mad;LOC410468;LOC724159;LOC725532;LOC412955;LOC100576993
GO:0005581	cellular component	collagen trimer	0.0117	0.0046	2.52	0.0246907	LOC412865;LOC408552;LOC408551;LOC408394
GO:0005856	cellular component	cytoskeleton	0.0233	0.0127	1.83	0.0273176	LOC724417;LOC409539;LOC411452;LOC551919;LOC100577492;LOC102655228;LOC725218;LOC100577364
GO:0008270	molecular function	zinc ion binding	0.1103	0.0887	1.24	0.0363076	LOC410204;LOC410462;LOC408754;LOC412878;LOC412091;LOC725389;LOC410452;LOC726349;LOC410688;LOC410304;LOC408579;LOC410236;LOC726587;LOC551919;LOC551792;LOC413377;LOC411265;LOC410609;LOC100577332;LOC410386;PHRF1;LOC724604;LOC409619;LOC725247;LOC100578041;LOC100576640;LOC726670;LOC409611;LOC408872;LOC410295;LOC408420;Ecr;Pkc;LOC413288;LOC726280;LOC100576805;LOC551170;LOC724640;LOC408883;LOC409692;LOC…

## Sheet: Nurse VS Forager
ID	Function	Description	GeneRatio	BgRatio	enrich_factor	pvalue	qvalue	geneID
GO:0031012	cellular component	extracellular matrix	0.1	0.0012	86.3	0.0115875	0.0475316	LOC412865
GO:0004527	molecular function	exonuclease activity	0.0667	0.001	66.13	0.015121	0.0672554	LOC552355
GO:0008479	molecular function	queuine tRNA-ribosyltransferase activity	0.0667	0.001	66.13	0.015121	0.0672554	LOC410295
GO:0090305	biological process	nucleic acid phosphodiester bond hydrolysis	0.0714	0.0012	59	0.0169492	0.0490633	LOC552355
GO:0006400	biological process	tRNA modification	0.0714	0.0012	59	0.0169492	0.0490633	LOC410295
GO:0008616	biological process	queuosine biosynthetic process	0.0714	0.0012	59	0.0169492	0.0490633	LOC410295
GO:0050793	biological process	regulation of developmental process	0.0714	0.0012	59	0.0169492	0.0490633	LOC413289
GO:0001518	cellular component	voltage-gated sodium channel complex	0.1	0.0023	43.15	0.023054	0.0475316	LOC411653
GO:0005248	molecular function	voltage-gated sodium channel activity	0.0667	0.002	33.07	0.0300283	0.0672554	LOC411653
GO:0060078	biological process	regulation of postsynaptic membrane potential	0.0714	0.0024	29.5	0.0336312	0.0649024	LOC411653
GO:0006413	biological process	translational initiation	0.0714	0.0024	29.5	0.0336312	0.0649024	LOC102654691
GO:0043565	molecular function	sequence-specific DNA binding	0.2667	0.0917	2.91	0.0411584	0.0672554	E74;LOC100576912;LOC411104;LOC410642
GO:0005198	molecular function	structural molecule activity	0.0667	0.003	22.04	0.0447249	0.0672554	LOC412865
GO:0016715	molecular function	oxidoreductase activity, acting on paired donors, with incorporation or reduction of molecular oxygen, reduced ascorbate as one donor, and incorporation of one atom of oxygen	0.0667	0.003	22.04	0.0447249	0.0672554	LOC410362
GO:0003743	molecular function	translation initiation factor activity	0.0667	0.003	22.04	0.0447249	0.0672554	LOC102654691
GO:0005581	cellular component	collagen trimer	0.1	0.0046	21.58	0.0456285	0.0475316	LOC412865
GO:0005921	cellular component	gap junction	0.1	0.0046	21.58	0.0456285	0.0475316	LOC551165
