# Supplementary material for: Expression Profile of microRNAs during Development of the Hypopharyngeal Gland in Honey Bee, Apis mellifera
Source: Int J Mol Sci. 2022 Oct 26;23(21):12970. doi: 10.3390/ijms232112970 (PMC9658247; doi:10.3390/ijms232112970)
Supplement: Supplementary file 1 [file ijms-23-12970-s001.zip › Table S6-KEGG enrichment analysis of DEmiRNA target genes.xlsx]

## Sheet: NEW VS Nurse
ID	Description	DEgene	gene	DEgene_all	gene_all	GeneRatio	BgRatio	enrich_factor	pvalue	geneID
ko04391	Hippo signaling pathway - fly	8	12	101	338	0.0792	0.0355	2.23	0.00815051	LOC725591;LOC113218545;LOC551706;LOC413423;LOC724292;LOC552079;LOC100577697;LOC552545
ko04330	Notch signaling pathway	4	6	101	338	0.0396	0.0178	2.23	0.06777	LOC411086;LOC410351;LOC413289;LOC727399
ko00520	Amino sugar and nucleotide sugar metabolism	3	4	101	338	0.0297	0.0118	2.51	0.0815751	LOC409759;LOC411633;LOC412215
ko00790	Folate biosynthesis	2	2	101	338	0.0198	0.0059	3.35	0.0886696	LOC410393;LOC551687
ko04070	Phosphatidylinositol signaling system	4	7	101	338	0.0396	0.0207	1.91	0.12218	LOC408373;LOC408809;LOC413071;LOC113219121
ko04214	Apoptosis - fly	4	7	101	338	0.0396	0.0207	1.91	0.12218	LOC408979;LOC724169;LOC408844;Mblk-1
ko04933	AGE-RAGE signaling pathway in diabetic complications	5	10	101	338	0.0495	0.0296	1.67	0.144885	LOC550930;LOC724471;LOC408552;LOC408551;Pkc
ko00564	Glycerophospholipid metabolism	2	3	101	338	0.0198	0.0089	2.23	0.213757	AChE-2;LOC410270
ko00512	Mucin type O-Glycan biosynthesis	2	3	101	338	0.0198	0.0089	2.23	0.213757	LOC411054;LOC100578215
ko04080	Neuroactive ligand-receptor interaction	7	17	101	338	0.0693	0.0503	1.38	0.216274	LOC412818;Dop3;LOC408645;5-HT1;LOC410140;mGlutR1;LOC411220
ko00640	Propanoate metabolism	1	1	101	338	0.0099	0.003	3.35	0.298817	LOC725482
ko03060	Protein export	1	1	101	338	0.0099	0.003	3.35	0.298817	LOC409397
ko00270	Cysteine and methionine metabolism	1	1	101	338	0.0099	0.003	3.35	0.298817	Dnmt3
ko04215	Apoptosis - multiple species	1	1	101	338	0.0099	0.003	3.35	0.298817	LOC411115
ko00981	Insect hormone biosynthesis	2	4	101	338	0.0198	0.0118	1.67	0.345939	LOC411893;LOC410495
ko03015	mRNA surveillance pathway	3	7	101	338	0.0297	0.0207	1.43	0.349538	LOC551258;LOC410390;LOC412914
ko04392	Hippo signaling pathway -multiple species	2	5	101	338	0.0198	0.0148	1.34	0.469942	LOC410009;LOC408767
ko04745	Phototransduction - fly	4	12	101	338	0.0396	0.0355	1.12	0.505169	LOC413197;LOC410489;LOC413224;LOC550818
ko00920	Sulfur metabolism	1	2	101	338	0.0099	0.0059	1.67	0.508964	LOC413048
ko02010	ABC transporters	1	2	101	338	0.0099	0.0059	1.67	0.508964	LOC414029
ko03008	Ribosome biogenesis in eukaryotes	1	2	101	338	0.0099	0.0059	1.67	0.508964	LOC551016
ko03410	Base excision repair	1	2	101	338	0.0099	0.0059	1.67	0.508964	LOC408649
ko04310	Wnt signaling pathway	4	13	101	338	0.0396	0.0385	1.03	0.578474	LOC413500;LOC552177;LOC726671;LOC724501
ko04350	TGF-beta signaling pathway	2	6	101	338	0.0198	0.0178	1.12	0.578864	LOC410776;LOC726280
ko04512	ECM-receptor interaction	2	6	101	338	0.0198	0.0178	1.12	0.578864	LOC410775;LOC408393
ko04142	Lysosome	2	6	101	338	0.0198	0.0178	1.12	0.578864	LOC410860;LOC411490
ko04213	Longevity regulating pathway - multiple species	3	10	101	338	0.0297	0.0296	1	0.616833	Ac3;LOC551668;LOC411297
ko00563	Glycosylphosphatidylinositol(GPI)-anchor biosynthesis	1	3	101	338	0.0099	0.0089	1.12	0.656567	LOC409860
ko00250	Alanine, aspartate and glutamate metabolism	1	3	101	338	0.0099	0.0089	1.12	0.656567	LOC409299
ko01212	Fatty acid metabolism	1	3	101	338	0.0099	0.0089	1.12	0.656567	LOC411959
ko04068	FoxO signaling pathway	1	3	101	338	0.0099	0.0089	1.12	0.656567	LOC726051
ko00600	Sphingolipid metabolism	1	3	101	338	0.0099	0.0089	1.12	0.656567	LOC409628
ko04130	SNARE interactions in vesicular transport	1	3	101	338	0.0099	0.0089	1.12	0.656567	LOC408465
ko00230	Purine metabolism	2	7	101	338	0.0198	0.0207	0.96	0.670594	sGCbeta-3;LOC408699
ko03013	RNA transport	2	7	101	338	0.0198	0.0207	0.96	0.670594	LOC102654691;LOC412508
ko04341	Hedgehog signaling pathway - fly	2	7	101	338	0.0198	0.0207	0.96	0.670594	LOC100576449;LOC410831
ko04144	Endocytosis	3	11	101	338	0.0297	0.0325	0.91	0.688057	LOC550716;LOC411463;LOC724991
ko03018	RNA degradation	1	4	101	338	0.0099	0.0118	0.84	0.760109	LOC100578925
ko00500	Starch and sucrose metabolism	1	4	101	338	0.0099	0.0118	0.84	0.760109	Hbg2
ko03010	Ribosome	1	4	101	338	0.0099	0.0118	0.84	0.760109	LOC552641
ko00240	Pyrimidine metabolism	1	4	101	338	0.0099	0.0118	0.84	0.760109	LOC408883
ko04013	MAPK signaling pathway - fly	4	18	101	338	0.0396	0.0533	0.74	0.839914	LOC406073;LOC413504;LOC410671;LOC726842
ko00260	Glycine, serine and threonine metabolism	1	6	101	338	0.0099	0.0178	0.56	0.883409	LOC410747
ko03040	Spliceosome	1	7	101	338	0.0099	0.0207	0.48	0.918878	LOC410414
ko01230	Biosynthesis of amino acids	1	7	101	338	0.0099	0.0207	0.48	0.918878	LOC412876
ko04120	Ubiquitin mediated proteolysis	1	7	101	338	0.0099	0.0207	0.48	0.918878	LOC100576640
ko04320	Dorso-ventral axis formation	1	8	101	338	0.0099	0.0237	0.42	0.943631	Br-c

## Sheet: Nurse VS Forager
ID	Description	DEgene	gene	DEgene_all	gene_all	GeneRatio	BgRatio	enrich_factor	pvalue	geneID
ko04130	SNARE interactions in vesicular transport	1	3	5	338	0.2	0.0089	22.53	0.0438535	LOC408465
ko04330	Notch signaling pathway	1	6	5	338	0.2	0.0178	11.27	0.0861549	LOC413289
ko04214	Apoptosis - fly	1	7	5	338	0.2	0.0207	9.66	0.0999176	E74
ko03013	RNA transport	1	7	5	338	0.2	0.0207	9.66	0.0999176	LOC102654691
ko04310	Wnt signaling pathway	1	13	5	338	0.2	0.0385	5.2	0.179054	LOC552177

## Sheet: NEW VS Forager
ID	Description	DEgene	gene	DEgene_all	gene_all	GeneRatio	BgRatio	enrich_factor	pvalue	geneID
ko04391	Hippo signaling pathway - fly	9	12	127	338	0.0709	0.0355	2	0.0085252	LOC409904;LOC725591;LOC113218545;LOC551706;LOC413423;LOC724292;LOC552079;LOC100577697;LOC552545
ko04214	Apoptosis - fly	6	7	127	338	0.0472	0.0207	2.28	0.0125629	LOC408754;LOC408979;Ecr;LOC724169;LOC408844;Mblk-1
ko04080	Neuroactive ligand-receptor interaction	10	17	127	338	0.0787	0.0503	1.57	0.0568765	LOC412818;Dop3;LOC408645;LOC410979;5-HT1;LOC410140;mGlutR1;LOC411220;LOC406124;LOC410654
ko02010	ABC transporters	2	2	127	338	0.0157	0.0059	2.66	0.140484	LOC414029;LOC551167
ko00920	Sulfur metabolism	2	2	127	338	0.0157	0.0059	2.66	0.140484	LOC413048;LOC551510
ko00790	Folate biosynthesis	2	2	127	338	0.0157	0.0059	2.66	0.140484	LOC410393;LOC551687
ko00240	Pyrimidine metabolism	3	4	127	338	0.0236	0.0118	2	0.151018	LOC412233;LOC413266;LOC408883
ko00520	Amino sugar and nucleotide sugar metabolism	3	4	127	338	0.0236	0.0118	2	0.151018	LOC409759;LOC411633;LOC412215
ko04070	Phosphatidylinositol signaling system	4	7	127	338	0.0315	0.0207	1.52	0.242334	LOC408373;LOC408809;LOC413071;LOC113219121
ko04341	Hedgehog signaling pathway - fly	4	7	127	338	0.0315	0.0207	1.52	0.242334	LOC100576449;LOC410831;LOC409791;LOC725151
ko04933	AGE-RAGE signaling pathway in diabetic complications	5	10	127	338	0.0394	0.0296	1.33	0.30526	LOC550930;LOC724471;LOC408552;LOC408551;Pkc
ko04213	Longevity regulating pathway - multiple species	5	10	127	338	0.0394	0.0296	1.33	0.30526	Ac3;LOC551668;InR-2;LOC411297;LOC411296
ko00564	Glycerophospholipid metabolism	2	3	127	338	0.0157	0.0089	1.77	0.316926	AChE-2;LOC410270
ko04013	MAPK signaling pathway - fly	8	18	127	338	0.063	0.0533	1.18	0.350708	LOC100577174;LOC410537;LOC406073;LOC413504;LOC410671;LOC552187;LOC725327;LOC726842
ko03060	Protein export	1	1	127	338	0.0079	0.003	2.66	0.37574	LOC409397
ko00270	Cysteine and methionine metabolism	1	1	127	338	0.0079	0.003	2.66	0.37574	Dnmt3
ko00640	Propanoate metabolism	1	1	127	338	0.0079	0.003	2.66	0.37574	LOC725482
ko04215	Apoptosis - multiple species	1	1	127	338	0.0079	0.003	2.66	0.37574	LOC411115
ko04330	Notch signaling pathway	3	6	127	338	0.0236	0.0178	1.33	0.405101	LOC411086;LOC410351;LOC727399
ko00260	Glycine, serine and threonine metabolism	3	6	127	338	0.0236	0.0178	1.33	0.405101	LOC551044;LOC552832;LOC410747
ko00500	Starch and sucrose metabolism	2	4	127	338	0.0157	0.0118	1.33	0.482834	LOC410795;Hbg2
ko03010	Ribosome	2	4	127	338	0.0157	0.0118	1.33	0.482834	LOC725659;LOC552641
ko00981	Insect hormone biosynthesis	2	4	127	338	0.0157	0.0118	1.33	0.482834	LOC411893;LOC410495
ko03015	mRNA surveillance pathway	3	7	127	338	0.0236	0.0207	1.14	0.527176	LOC551258;LOC410390;LOC412914
ko04145	Phagosome	3	7	127	338	0.0236	0.0207	1.14	0.527176	LOC411639;LOC410994;LOC410996
ko00480	Glutathione metabolism	1	2	127	338	0.0079	0.0059	1.33	0.610995	LOC725665
ko00534	Glycosaminoglycan biosynthesis - heparan sulfate / heparin	1	2	127	338	0.0079	0.0059	1.33	0.610995	LOC412956
ko03410	Base excision repair	1	2	127	338	0.0079	0.0059	1.33	0.610995	LOC408649
ko03008	Ribosome biogenesis in eukaryotes	1	2	127	338	0.0079	0.0059	1.33	0.610995	LOC551016
ko04392	Hippo signaling pathway -multiple species	2	5	127	338	0.0157	0.0148	1.06	0.621256	LOC410009;LOC408767
ko04745	Phototransduction - fly	4	12	127	338	0.0315	0.0355	0.89	0.723571	LOC413197;LOC410489;LOC413224;LOC550818
ko04142	Lysosome	2	6	127	338	0.0157	0.0178	0.89	0.729333	LOC410860;LOC411490
ko04350	TGF-beta signaling pathway	2	6	127	338	0.0157	0.0178	0.89	0.729333	LOC410776;LOC726280
ko04512	ECM-receptor interaction	2	6	127	338	0.0157	0.0178	0.89	0.729333	LOC410775;LOC408393
ko04130	SNARE interactions in vesicular transport	1	3	127	338	0.0079	0.0089	0.89	0.75803	LOC408465
ko04068	FoxO signaling pathway	1	3	127	338	0.0079	0.0089	0.89	0.75803	LOC726051
ko01212	Fatty acid metabolism	1	3	127	338	0.0079	0.0089	0.89	0.75803	LOC411959
ko00760	Nicotinate and nicotinamide metabolism	1	3	127	338	0.0079	0.0089	0.89	0.75803	LOC100576799
ko00563	Glycosylphosphatidylinositol(GPI)-anchor biosynthesis	1	3	127	338	0.0079	0.0089	0.89	0.75803	LOC409860
ko00600	Sphingolipid metabolism	1	3	127	338	0.0079	0.0089	0.89	0.75803	LOC409628
ko00512	Mucin type O-Glycan biosynthesis	1	3	127	338	0.0079	0.0089	0.89	0.75803	LOC411054
ko00250	Alanine, aspartate and glutamate metabolism	1	3	127	338	0.0079	0.0089	0.89	0.75803	LOC409299
ko00230	Purine metabolism	2	7	127	338	0.0157	0.0207	0.76	0.810195	sGCbeta-3;LOC408699
ko01230	Biosynthesis of amino acids	2	7	127	338	0.0157	0.0207	0.76	0.810195	LOC409058;LOC412876
ko04144	Endocytosis	3	11	127	338	0.0236	0.0325	0.73	0.849689	LOC550716;LOC411463;LOC724991
ko03018	RNA degradation	1	4	127	338	0.0079	0.0118	0.67	0.849762	LOC100578925
ko04310	Wnt signaling pathway	3	13	127	338	0.0236	0.0385	0.61	0.922988	LOC413500;LOC726671;LOC724501
ko04141	Protein processing in endoplasmic reticulum	1	6	127	338	0.0079	0.0178	0.44	0.942399	LOC408706
ko03040	Spliceosome	1	7	127	338	0.0079	0.0207	0.38	0.964433	LOC410414
ko03013	RNA transport	1	7	127	338	0.0079	0.0207	0.38	0.964433	LOC412508
ko04120	Ubiquitin mediated proteolysis	1	7	127	338	0.0079	0.0207	0.38	0.964433	LOC100576640
ko04320	Dorso-ventral axis formation	1	8	127	338	0.0079	0.0237	0.33	0.97808	Br-c
